# Supplementary material for: Whole Genome Sequencing of SARS-CoV-2: Adapting Illumina Protocols for Quick and Accurate Outbreak Investigation during a Pandemic
Source: Genes (Basel). 2020 Aug 17;11(8):949. doi: 10.3390/genes11080949 (PMC7464704; doi:10.3390/genes11080949)
Supplement: Supplementary file 1 [file genes-11-00949-s001.zip]

Archive with 2 entries (2 files):
- genes-847716-supplementary.docx
- S3_Table.xls
