# Supplementary material for: Whole Genome Sequencing of SARS-CoV-2: Adapting Illumina Protocols for Quick and Accurate Outbreak Investigation during a Pandemic
Source: Genes (Basel). 2020 Aug 17;11(8):949. doi: 10.3390/genes11080949 (PMC7464704; doi:10.3390/genes11080949)
Supplement: Supplementary file 1 [file genes-11-00949-s001.zip › S3_Table.xls]

## Sheet: Acknowledgement Table
We gratefully acknowledge the following Authors from the Originating laboratories responsible for obtaining the specimens and the Submitting laboratories where genetic sequence data were generated and shared via the GISAID Initiative, on which this research is based.
All submitters of data may be contacted directly via www.gisaid.org
Accession ID	Virus name	Location	Collection date	Originating lab	Submitting lab	Authors
EPI_ISL_412964	hCoV-19/Brazil/SPBR-01/2020	South America / Brazil / Sao Paulo / Sao Paulo	2020-02-25	Hospital Israelita Albert Einstein	Instituto Adolfo Lutz Interdisciplinary Procedures Center Strategic Laboratory	Jaqueline Goes de Jesus, Claudio Tavares Sacchi, Daniela Bernardes Borges da Silva, Ingra Morales Claro, Flávia Cristina da Silva Sales, Claudia Regina Gonçalves, Joshua Quick, Maria do Carmo, Sampaio Tavares Timenetsky, Nicholas James Loman, Andrew Rambaut, Ester Cerdeira Sabino, Nuno Rodrigues Faria
EPI_ISL_413016	hCoV-19/Brazil/SPBR-02/2020	South America / Brazil / Sao Paulo / Sao Paulo	2020-02-28	Hospital Israelita Albert Einstein	Instituto Adolfo Lutz, Interdisciplinary Procedures Center, Strategic Laboratory	Jaqueline Goes de Jesus, Claudio Tavares Sacchi, Fabiana Cristina Pereira dos Santos, Ingra Morales Claro, Flávia Cristina da Silva Sales, Claudia Regina Gonçalves, Joshua Quick, Maria do Carmo Sampaio Tavares Timenetsky, Nicholas James Loman, Andrew Rambaut, Ester Cerdeira Sabino, Nuno Rodrigues Faria
EPI_ISL_414014	hCoV-19/Brazil/SPBR-03/2020	South America / Brazil / Sao Paulo	2020-03-02	Hospital Israelita Albert Einstein	Instituto Adolfo Lutz, Interdiciplinary Procedures Center, Strategic Laboratory	Claudio Tavares Sacchi, Claudia Regina Gonçalves, Katia Correia dos Santos, Carlos Henrique Camargo, Maria do Carmo Sampaito Tavares Timenetsky, Terezinha Maria de Paiva, Ester Cerdeira Sabino
EPI_ISL_414015	hCoV-19/Brazil/SPBR-06/2020	South America / Brazil / Sao Paulo / Sao Paulo	2020-02-29	Hospital São Joaquim Beneficencia Portuguesa	Instituto Adolfo Lutz, Interdiciplinary Procedures Center, Strategic Laboratory	Claudio Tavares Sacchi, Claudia Regina Gonçalves, SimoneGuadagnucci Morillo, Carlos Henrique Camargo, Maria do Carmo Sampaito Tavares Timenetsky, Fabiana Cristina Pereira dos Santos Terezinha Maria de Paiva, Ester Cerdeira Sabino
EPI_ISL_414016	hCoV-19/Brazil/SPBR-05/2020	South America / Brazil / Sao Paulo / Sao Paulo	2020-02-29	Hospital São Joaquim Beneficencia Portuguesa	Instituto Adolfo Lutz, Interdiciplinary Procedures Center, Strategic Laboratory	Claudio Tavares Sacchi, Claudia Regina Gonçalves, Audrey Cilli, Carlos Henrique Camargo, Maria do Carmo Sampaito Tavares Timenetsky, Daniela Bernardes Borges da Silva, Terezinha Maria de Paiva, Ester Cerdeira Sabino
EPI_ISL_414017	hCoV-19/Brazil/SPBR-04/2020	South America / Brazil / Sao Paulo	2020-03-04	Hospital São Joaquim Beneficencia Portuguesa	Instituto Adolfo Lutz, Interdiciplinary Procedures Center, Strategic Laboratory	Claudio Tavares Sacchi, Claudia Regina Gonçalves, Fabiana Cristina Pereira dos Santos, Carlos Henrique Camargo, Maria do Carmo Sampaito Tavares Timenetsky, Daniela Bernardes Borges da Silva, Terezinha Maria de Paiva, Ester Cerdeira Sabino
EPI_ISL_414045	hCoV-19/Brazil/RJ-314/2020	South America / Brazil / Rio de Janeiro / Rio de Janeiro	2020-03-04	LACEN RJ - Laboratório Central de Saúde Pública Noel Nutels	Instituto Oswaldo Cruz FIOCRUZ - Laboratory of Respiratory Viruses and Measles (LVRS)	Paola Resende, Alisson Fabri, Joilson Xavier, Sunando Roy, Fernando Motta, Aline Mattos, Milene Miranda, Cristiana Garcia, Braulia Caetano, Maria Ogrzewalska, Jonathan Lopes, Luciana Appolinario, Maria Nóbrega, Marilda Siqueira
EPI_ISL_415105	hCoV-19/Brazil/BA-312/2020	South America / Brazil / Bahia / Feira de Santana	2020-03-04	Laboratório Central de Saúde Pública Professor Gonçalo Moniz – LACEN/BA	Instituto Oswaldo Cruz FIOCRUZ - Laboratory of Respiratory Viruses and Measles (LVRS)	Paola Resende, Allison Fabri, Joilson Xavier, Sunando Roy, Fernando Motta, Aline Mattos, Milene Miranda, Cristiana Garcia, Braulia Caetano, Maria Ogrzewalska, Jonathan Lopes, Luciana Appolinario, Maria Nóbrega, Marilda Siqueira
EPI_ISL_415128	hCoV-19/Brazil/ES-225/2020	South America / Brazil / Espirito Santo / Vila Velha	2020-02-29	LACEN/ES - Laboratório Central de Saúde Pública do Espírito Santo	Instituto Oswaldo Cruz FIOCRUZ - Laboratory of Respiratory Viruses and Measles (LVRS)	Paola Resende, Allison Fabri, Joilson Xavier, Sunando Roy, Fernando Motta, Aline Mattos, Milene Miranda, Cristiana Garcia, Braulia Caetano, Maria Ogrzewalska, Jonathan Lopes, Luciana Appolinario, Maria Nóbrega, Marilda Siqueira
EPI_ISL_416028	hCoV-19/Brazil/SPBR-07/2020	South America / Brazil / Sao Paulo / Sao Paulo	2020-03-03	National Influenza Center - Instituto Adolfo Lutz	Instituto Adolfo Lutz, Interdiciplinary Procedures Center, Strategic Laboratory	Claudio Tavares Sacchi, Claudia Regina Gonçalves, Carlos Henrique Camargo, Fabiana Cristina Pereira dos Santos, Daniela Bernardes Borges da Silva, Simone Guadagnucci Morillo, Adriano Abbud, Adriana Bugno, Maria do Carmo Sampaio Tavares Timenetsky, Terezinha Maria de Paiva
EPI_ISL_416029	hCoV-19/Brazil/SPBR-08/2020	South America / Brazil / Sao Paulo / Sao Paulo	2020-03-04	Laboiratório Fleury	Instituto Adolfo Lutz, Interdiciplinary Procedures Center, Strategic Laboratory	Claudio Tavares Sacchi, Claudia Regina Gonçalves, Carlos Henrique Camargo, Fabiana Cristina Pereira dos Santos, Daniela Bernardes Borges da Silva, Simone Guadagnucci Morillo, Adriano Abbud, Adriana Bugno, Maria do Carmo Sampaio Tavares Timenetsky, Terezinha Maria de Paiva
EPI_ISL_416031	hCoV-19/Brazil/SPBR-09/2020	South America / Brazil / Sao Paulo / Sao Paulo	2020-03-04	National Influenza Center - Instituto Adolfo Lutz	Instituto Adolfo Lutz, Interdiciplinary Procedures Center, Strategic Laboratory	Claudio Tavares Sacchi, Claudia Regina Gonçalves, Carlos Henrique Camargo, Fabiana Cristina Pereira dos Santos, Daniela Bernardes Borges da Silva, Simone Guadagnucci Morillo, Adriano Abbud, Adriana Bugno, Maria do Carmo Sampaio Tavares Timenetsky, Terezinha Maria de Paiva
EPI_ISL_416032	hCoV-19/Brazil/SPBR-10/2020	South America / Brazil / Distrito Federal / Brasilia	2020-03-04	National Influenza Center - Instituto Adolfo Lutz	Instituto Adolfo Lutz, Interdiciplinary Procedures Center, Strategic Laboratory	Claudio Tavares Sacchi, Claudia Regina Gonçalves, Carlos Henrique Camargo, Fabiana Cristina Pereira dos Santos, Daniela Bernardes Borges da Silva, Simone Guadagnucci Morillo, Adriano Abbud, Adriana Bugno, Maria do Carmo Sampaio Tavares Timenetsky, Terezinha Maria de Paiva
EPI_ISL_416033	hCoV-19/Brazil/SPBR-11/2020	South America / Brazil / Sao Paulo / Sao Paulo	2020-03-03	Hospital Israelita Albert Einstein	Instituto Adolfo Lutz, Interdiciplinary Procedures Center, Strategic Laboratory	Claudio Tavares Sacchi, Claudia Regina Gonçalves, Carlos Henrique Camargo, Erica Valessa Ramos Gomes, Fabiana Cristina Pereira dos Santos, Daniela Bernardes Borges da Silva, Simone Guadagnucci Morillo, Adriano Abbud, Adriana Bugno, Maria do Carmo Sampaio Tavares Timenetsky, Terezinha Maria de Paiva
EPI_ISL_416034	hCoV-19/Brazil/SPBR-12/2020	South America / Brazil / Sao Paulo / Sao Paulo	2020-03-04	Hospital Israelita Albert Einstein	Instituto Adolfo Lutz, Interdiciplinary Procedures Center, Strategic Laboratory	Claudio Tavares Sacchi, Claudia Regina Gonçalves, Carlos Henrique Camargo, Erica Valessa Ramos Gomes, Fabiana Cristina Pereira dos Santos, Daniela Bernardes Borges da Silva, Simone Guadagnucci Morillo, Adriano Abbud, Adriana Bugno, Maria do Carmo Sampaio Tavares Timenetsky, Terezinha Maria de Paiva
EPI_ISL_416035	hCoV-19/Brazil/SPBR-13/2020	South America / Brazil / Sao Paulo / Sao Paulo	2020-03-05	National Influenza Center - Instituto Adolfo Lutz	Instituto Adolfo Lutz, Interdiciplinary Procedures Center, Strategic Laboratory	Claudio Tavares Sacchi, Claudia Regina Gonçalves, Carlos Henrique Camargo, Erica Valessa Ramos Gomes, Fabiana Cristina Pereira dos Santos, Daniela Bernardes Borges da Silva, Simone Guadagnucci Morillo, Adriano Abbud, Adriana Bugno, Maria do Carmo Sampaio Tavares Timenetsky, Terezinha Maria de Paiva
EPI_ISL_416036	hCoV-19/Brazil/SPBR-14/2020	South America / Brazil / Sao Paulo / Sao Paulo	2020-03-05	National Influenza Center - Instituto Adolfo Lutz	Instituto Adolfo Lutz, Interdiciplinary Procedures Center, Strategic Laboratory	Claudio Tavares Sacchi, Claudia Regina Gonçalves, Carlos Henrique Camargo, Erica Valessa Ramos Gomes, Fabiana Cristina Pereira dos Santos, Daniela Bernardes Borges da Silva, Simone Guadagnucci Morillo, Adriano Abbud, Adriana Bugno, Maria do Carmo Sampaio Tavares Timenetsky, Terezinha Maria de Paiva
EPI_ISL_417034	hCoV-19/Brazil/AMBR-02/2020	South America / Brazil / Amazonas State / Manaus	2020-03-16	Laboratorio de Ecologia de Doencas Transmissiveis na Amazonia, Instituto Leonidas e Maria Deane - Fiocruz Amazonia	Laboratorio de Ecologia de Doencas Transmissiveis na Amazonia, Instituto Leonidas e Maria Deane - Fiocruz Amazonia	Valdinete Nascimento, André Corado, Fernanda Nascimento, Ágatha Costa, Debora Duarte, Luciana Gonçalves, Michele Jesus, Sérgio Luz, Felipe Naveca
EPI_ISL_417925	hCoV-19/Brazil/MG0101/2020	South America / Brazil / Minas Gerais	2020-03-17	Laboratório Simili	Bioinformatics Laboratory / LNCC	Filipe Romero, Ana Paula Guimarães, Mariane Talon, Luiz Gonzaga Paula de Almeida, Ronaldo da Silva, Francisco Junior, Diana Mariani, Lídia Boullosa, Alexandra Gerber, Jaqueline Goes de Jesus, Ingra Morales Claro, Ester Cerdeira Sabino, Nuno Rodrigues Faria, Terezinha Marta Pereira, Pinto Castiñeiras, Isabela de Carvalho Leitão, Rafael de Mello Galliez, Cássia Cristina Alves Gonçalves, Érica Ramos…
EPI_ISL_417926	hCoV-19/Brazil/MG0102/2020	South America / Brazil / Minas Gerais	2020-03-18	Laboratório Simili	Bioinformatics Laboratory / LNCC	Filipe Romero, Ana Paula Guimarães, Mariane Talon, Luiz Gonzaga Paula de Almeida, Ronaldo da Silva Francisco Junior, Diana Mariani, Lídia Boullosa, Alexandra Gerber, Jaqueline Goes de Jesus, Ingra Morales Claro, Ester Cerdeira Sabino, Nuno Rodrigues Faria, Terezinha Marta Pereira, Pinto Castiñeiras, Isabela de Carvalho Leitão, Rafael de Mello Galliez, Cássia Cristina Alves Gonçalves, Érica Ramos …
EPI_ISL_417928	hCoV-19/Brazil/SP0104/2020	South America / Brazil / São Paulo	2020-03-13	Laboratório Hermes Pardini	Bioinformatics Laboratory - LNCC	Filipe Romero, Ana Paula Guimarães, Mariane Talon, Luiz Gonzaga Paula de Almeida, Ronaldo da Silva Francisco Junior, Diana Mariani, Lídia Boullosa, Alexandra Gerber, Jaqueline Goes de Jesus, Ingra Morales Claro, Ester Cerdeira Sabino, Nuno Rodrigues Faria, Terezinha Marta Pereira, Pinto Castiñeiras, Isabela de Carvalho Leitão, Rafael de Mello Galliez, Cássia Cristina Alves Gonçalves, Érica Ramos …
EPI_ISL_417929	hCoV-19/Brazil/SP0105/2020	South America / Brazil / São Paulo	2020-03-13	Laboratório Hermes Pardini	Bioinformatics Laboratory - LNCC	Filipe Romero, Ana Paula Guimarães, Mariane Talon, Luiz Gonzaga Paula de Almeida, Ronaldo da Silva Francisco Junior, Diana Mariani, Lídia Boullosa, Alexandra Gerber, Jaqueline Goes de Jesus, Ingra Morales Claro, Ester Cerdeira Sabino, Nuno Rodrigues Faria, Terezinha Marta Pereira, Pinto Castiñeiras, Isabela de Carvalho Leitão, Rafael de Mello Galliez, Cássia Cristina Alves Gonçalves, Érica Ramos …
EPI_ISL_417930	hCoV-19/Brazil/GO0106/2020	South America / Brazil / Goiais	2020-03-13	Laboratório Hermes Pardini	Bioinformatics Laboratory - LNCC	Filipe Romero, Ana Paula Guimarães, Mariane Talon, Luiz Gonzaga Paula de Almeida, Ronaldo da Silva Francisco Junior, Diana Mariani, Lídia Boullosa, Alexandra Gerber, Jaqueline Goes de Jesus, Ingra Morales Claro, Ester Cerdeira Sabino, Nuno Rodrigues Faria, Terezinha Marta Pereira, Pinto Castiñeiras, Isabela de Carvalho Leitão, Rafael de Mello Galliez, Cássia Cristina Alves Gonçalves, Érica Ramos …
EPI_ISL_417934	hCoV-19/Brazil/RS0107/2020	South America / Brazil / Rio Grande do Sul	2020-03-14	Laboratório Hermes Pardini	Bioinformatics Laboratory - LNCC	Filipe Romero, Ana Paula Guimarães, Mariane Talon, Luiz Gonzaga Paula de Almeida, Ronaldo da Silva Francisco Junior, Diana Mariani, Lídia Boullosa, Alexandra Gerber, Jaqueline Goes de Jesus, Ingra Morales Claro, Ester Cerdeira Sabino, Nuno Rodrigues Faria, Terezinha Marta Pereira, Pinto Castiñeiras, Isabela de Carvalho Leitão, Rafael de Mello Galliez, Cássia Cristina Alves Gonçalves, Érica Ramos …
EPI_ISL_417936	hCoV-19/Brazil/MG0108/2020	South America / Brazil / Minas Gerais	2020-03-15	Laboratório Hermes Pardini	Bioinformatics Laboratory - LNCC	Filipe Romero, Ana Paula Guimarães, Mariane Talon, Luiz Gonzaga Paula de Almeida, Ronaldo da Silva Francisco Junior, Diana Mariani, Lídia Boullosa, Alexandra Gerber, Jaqueline Goes de Jesus, Ingra Morales Claro, Ester Cerdeira Sabino, Nuno Rodrigues Faria, Terezinha Marta Pereira, Pinto Castiñeiras, Isabela de Carvalho Leitão, Rafael de Mello Galliez, Cássia Cristina Alves Gonçalves, Érica Ramos …
EPI_ISL_417940	hCoV-19/Brazil/MG0109/2020	South America / Brazil / Minas Gerais	2020-03-16	Laboratório Hermes Pardini	Bioinformatics Laboratory - LNCC	Filipe Romero, Ana Paula Guimarães, Mariane Talon, Luiz Gonzaga Paula de Almeida, Ronaldo da Silva Francisco Junior, Diana Mariani, Lídia Boullosa,Alexandra Gerber, Jaqueline Goes de Jesus, Ingra Morales Claro, Ester Cerdeira Sabino, Nuno Rodrigues Faria, Terezinha Marta Pereira, Pinto Castiñeiras, Isabela de Carvalho Leitão, Rafael de Mello Galliez, Cássia Alves Gonçalves, Érica Ramos dos Santos…
EPI_ISL_417943	hCoV-19/Brazil/SP0110/2020	South America / Brazil / São Paulo	2020-03-17	Laboratório Hermes Pardini	Bioinformatics Laboratory	Filipe Romero, Ana Paula Guimarães, Mariane Talon, Luiz Gonzaga Paula de Almeida, Ronaldo da Silva Francisco Junior, Diana Mariani, Lídia Boullosa,Alexandra Gerber, Jaqueline Goes de Jesus, Ingra Morales Claro, Ester Cerdeira Sabino, Nuno Rodrigues Faria, Terezinha Marta Pereira, Pinto Castiñeiras, Isabela de Carvalho Leitão, Rafael de Mello Galliez, Cássia Alves Gonçalves, Érica Ramos dos Santos…
EPI_ISL_417945	hCoV-19/Brazil/SP0111/2020	South America / Brazil / São Paulo	2020-03-17	Laboratório Hermes Pardini	Bioinformatics Laboratory - LNCC	Filipe Romero, Ana Paula Guimarães, Mariane Talon, Luiz Gonzaga Paula de Almeida, Ronaldo da Silva Francisco Junior, Diana Mariani, Lídia Boullosa,Alexandra Gerber, Jaqueline Goes de Jesus, Ingra Morales Claro, Ester Cerdeira Sabino, Nuno Rodrigues Faria, Terezinha Marta Pereira, Pinto Castiñeiras, Isabela de Carvalho Leitão, Rafael de Mello Galliez, Cássia Alves Gonçalves, Érica Ramos dos Santos…
EPI_ISL_417949	hCoV-19/Brazil/MG0112/2020	South America / Brazil / Minas Gerais	2020-03-17	Laboratório Hermes Pardini	Bioinformatics Laboratory - LNCC	Filipe Romero, Ana Paula Guimarães, Mariane Talon, Luiz Gonzaga Paula de Almeida, Ronaldo da Silva Francisco Junior, Diana Mariani, Lídia Boullosa,Alexandra Gerber, Jaqueline Goes de Jesus, Ingra Morales Claro, Ester Cerdeira Sabino, Nuno Rodrigues Faria, Terezinha Marta Pereira, Pinto Castiñeiras, Isabela de Carvalho Leitão, Rafael de Mello Galliez, Cássia Alves Gonçalves, Érica Ramos dos Santos…
EPI_ISL_417951	hCoV-19/Brazil/RJ0114/2020	South America / Brazil / Rio de Janeiro	2020-03-17	Universidade Federal do Rio de Janeiro	Bioinformatics Laboratory - LNCC	Filipe Romero, Ana Paula Guimarães, Mariane Talon, Luiz Gonzaga Paula de Almeida, Ronaldo da Silva Francisco Junior, Diana Mariani, Lídia Boullosa,Alexandra Gerber, Jaqueline Goes de Jesus, Ingra Morales Claro, Ester Cerdeira Sabino, Nuno Rodrigues Faria, Terezinha Marta Pereira, Pinto Castiñeiras, Isabela de Carvalho Leitão, Rafael de Mello Galliez, Cássia Alves Gonçalves, Érica Ramos dos Santos…
EPI_ISL_417953	hCoV-19/Brazil/RJ0115/2020	South America / Brazil / Rio de Janeiro	2020-03-18	Universidade Federal do Rio de Janeiro	Bioinformatics Laboratory - LNCC	Filipe Romero, Ana Paula Guimarães, Mariane Talon, Luiz Gonzaga Paula de Almeida, Ronaldo da Silva Francisco Junior, Diana Mariani, Lídia Boullosa,Alexandra Gerber, Jaqueline Goes de Jesus, Ingra Morales Claro, Ester Cerdeira Sabino, Nuno Rodrigues Faria, Terezinha Marta Pereira, Pinto Castiñeiras, Isabela de Carvalho Leitão, Rafael de Mello Galliez, Cássia Alves Gonçalves, Érica Ramos dos Santos…
EPI_ISL_417982	hCoV-19/Brazil/RJ0116/2020	South America / Brazil / Rio de Janeiro	2020-03-19	Universidade Federal do Rio de Janeiro	Bioinformatics Laboratory - LNCC	Filipe Romero, Ana Paula Guimarães, Mariane Talon, Luiz Gonzaga Paula de Almeida, Ronaldo da Silva Francisco Junior, Diana Mariani, Lídia Boullosa,Alexandra Gerber, Jaqueline Goes de Jesus, Ingra Morales Claro, Ester Cerdeira Sabino, Nuno Rodrigues Faria, Terezinha Marta Pereira, Pinto Castiñeiras, Isabela de Carvalho Leitão, Rafael de Mello Galliez, Cássia Alves Gonçalves, Érica Ramos dos Santos…
EPI_ISL_417983	hCoV-19/Brazil/RJ0117/2020	South America / Brazil / Rio de Janeiro	2020-03-19	Universidade Federal do Rio de Janeiro	Bioinformatics Laboratory - LNCC	Filipe Romero, Ana Paula Guimarães, Mariane Talon, Luiz Gonzaga Paula de Almeida, Ronaldo da Silva Francisco Junior, Diana Mariani, Lídia Boullosa,Alexandra Gerber, Jaqueline Goes de Jesus, Ingra Morales Claro, Ester Cerdeira Sabino, Nuno Rodrigues Faria, Terezinha Marta Pereira, Pinto Castiñeiras, Isabela de Carvalho Leitão, Rafael de Mello Galliez, Cássia Alves Gonçalves, Érica Ramos dos Santos…
EPI_ISL_417984	hCoV-19/Brazil/RJ0118/2020	South America / Brazil / Rio de Janeiro	2020-03-19	Universidade Federal do Rio de Janeiro	Bioinformatics Laboratory - LNCC	Filipe Romero, Ana Paula Guimarães, Mariane Talon, Luiz Gonzaga Paula de Almeida, Ronaldo da Silva Francisco Junior, Diana Mariani, Lídia Boullosa,Alexandra Gerber, Jaqueline Goes de Jesus, Ingra Morales Claro, Ester Cerdeira Sabino, Nuno Rodrigues Faria, Terezinha Marta Pereira, Pinto Castiñeiras, Isabela de Carvalho Leitão, Rafael de Mello Galliez, Cássia Alves Gonçalves, Érica Ramos dos Santos…
EPI_ISL_417985	hCoV-19/Brazil/RJ0119/2020	South America / Brazil / Rio de Janeiro	2020-03-19	Universidade Federal do Rio de Janeiro	Bioinformatics Laboratory - LNCC	Filipe Romero, Ana Paula Guimarães, Mariane Talon, Luiz Gonzaga Paula de Almeida, Ronaldo da Silva Francisco Junior, Diana Mariani, Lídia Boullosa,Alexandra Gerber, Jaqueline Goes de Jesus, Ingra Morales Claro, Ester Cerdeira Sabino, Nuno Rodrigues Faria, Terezinha Marta Pereira, Pinto Castiñeiras, Isabela de Carvalho Leitão, Rafael de Mello Galliez, Cássia Alves Gonçalves, Érica Ramos dos Santos…
EPI_ISL_418959	hCoV-19/Brazil/RJ0113/2020	South America / Brazil / Rio de Janeiro	2020-03-17	Universidade Federal do Rio de Janeiro - UFRJ	Bioinformatics Laboratory - LNCC	Filipe Romero, Ana Paula Guimarães, Mariane Talon, Luiz Gonzaga Paula de Almeida, Ronaldo da Silva Francisco Junior, Diana Mariani, Lídia Boullosa, Alexandra Gerber, Jaqueline Goes de Jesus, Ingra Morales Claro, Ester Cerdeira Sabino, Nuno Rodrigues Faria, Terezinha Marta Pereira, Pinto Castiñeiras, Isabela de Carvalho Leitão, Rafael de Mello Galliez, Cássia Cristina Alves Gonçalves, Érica Ramos …
EPI_ISL_426580	hCoV-19/Brazil/DFBR-0001/2020	South America / Brazil / Distrito Federal / Brasilia	2020-03-13	Instituto Sabin	Laboratory of Virology	Fernando L Melo,Gustavo Barra, Ticiane H Santa-Rita, Pedro G Mesquita, Ikaro A Andrade, Tatsuya Nagata, Bergmann M Ribeiro
EPI_ISL_427292	hCoV-19/Brazil/AL-837/2020	South America / Brazil / Alagoas / Maceio	2020-03-18	LACEN-AL - Laboratorio Central de Alagoas	Instituto Oswaldo Cruz FIOCRUZ - Laboratory of Respiratory Viruses and Measles (LVRS)	Paola Resende, Fernando Motta, Luciana Appolinario, Sunando Roy, Aline Mattos, Milene Miranda, Cristiana Garcia, Braulia Caetano, Maria Ogrzewalska, Priscila Born, Jonathan Lopes, Marilda Siqueira
EPI_ISL_427293	hCoV-19/Brazil/BA-510/2020	South America / Brazil / Bahia / Feira de Santana	2020-03-06	LACEN-BA - Laboratório Central de Saúde Pública Professor Gonçalo Moniz	Instituto Oswaldo Cruz FIOCRUZ - Laboratory of Respiratory Viruses and Measles (LVRS)	Paola Resende, Fernando Motta, Luciana Appolinario, Sunando Roy, Aline Mattos, Milene Miranda, Cristiana Garcia, Braulia Caetano, Maria Ogrzewalska, Priscila Born, Jonathan Lopes, Marilda Siqueira
EPI_ISL_427294	hCoV-19/Brazil/DF-615i/2020	South America / Brazil / Distrito Federal / Brasilia	2020-03-13	Instituto Oswaldo Cruz FIOCRUZ - Laboratory of Respiratory Viruses and Measles (LVRS)	Instituto Oswaldo Cruz FIOCRUZ - Laboratory of Respiratory Viruses and Measles (LVRS)	Paola Resende, Fernando Motta, Luciana Appolinario, Sunando Roy, Aline Mattos, Milene Miranda, Cristiana Garcia, Braulia Caetano, Maria Ogrzewalska, Priscila Born, Jonathan Lopes, Marilda Siqueira
EPI_ISL_427295	hCoV-19/Brazil/DF-619i/2020	South America / Brazil / Distrito Federal / Brasilia	2020-03-13	Instituto Oswaldo Cruz FIOCRUZ - Laboratory of Respiratory Viruses and Measles (LVRS)	Instituto Oswaldo Cruz FIOCRUZ - Laboratory of Respiratory Viruses and Measles (LVRS)	Paola Resende, Fernando Motta, Luciana Appolinario, Sunando Roy, Aline Mattos, Milene Miranda, Cristiana Garcia, Braulia Caetano, Maria Ogrzewalska, Priscila Born, Jonathan Lopes, Marilda Siqueira
EPI_ISL_427296	hCoV-19/Brazil/DF-861/2020	South America / Brazil / Distrito Federal / Brasilia	2020-03-23	Instituto Oswaldo Cruz FIOCRUZ - Laboratory of Respiratory Viruses and Measles (LVRS)	Instituto Oswaldo Cruz FIOCRUZ - Laboratory of Respiratory Viruses and Measles (LVRS)	Paola Resende, Fernando Motta, Luciana Appolinario, Sunando Roy, Aline Mattos, Milene Miranda, Cristiana Garcia, Braulia Caetano, Maria Ogrzewalska, Priscila Born, Jonathan Lopes, Marilda Siqueira
EPI_ISL_427297	hCoV-19/Brazil/DF-862/2020	South America / Brazil / Distrito Federal / Brasilia	2020-03-23	Instituto Oswaldo Cruz FIOCRUZ - Laboratory of Respiratory Viruses and Measles (LVRS)	Instituto Oswaldo Cruz FIOCRUZ - Laboratory of Respiratory Viruses and Measles (LVRS)	Paola Resende, Fernando Motta, Luciana Appolinario, Sunando Roy, Aline Mattos, Milene Miranda, Cristiana Garcia, Braulia Caetano, Maria Ogrzewalska, Priscila Born, Jonathan Lopes, Marilda Siqueira
EPI_ISL_427298	hCoV-19/Brazil/DF-891/2020	South America / Brazil / Distrito Federal / Brasilia	2020-03-22	Instituto Oswaldo Cruz FIOCRUZ - Laboratory of Respiratory Viruses and Measles (LVRS)	Instituto Oswaldo Cruz FIOCRUZ - Laboratory of Respiratory Viruses and Measles (LVRS)	Paola Resende, Fernando Motta, Luciana Appolinario, Sunando Roy, Aline Mattos, Milene Miranda, Cristiana Garcia, Braulia Caetano, Maria Ogrzewalska, Priscila Born, Jonathan Lopes, Marilda Siqueira
EPI_ISL_427299	hCoV-19/Brazil/RJ-352/2020	South America / Brazil / Rio de Janeiro / Niteroi	2020-03-05	Instituto Oswaldo Cruz FIOCRUZ - Laboratory of Respiratory Viruses and Measles (LVRS)	Instituto Oswaldo Cruz FIOCRUZ - Laboratory of Respiratory Viruses and Measles (LVRS)	Paola Resende, Fernando Motta, Luciana Appolinario, Sunando Roy, Aline Mattos, Milene Miranda, Cristiana Garcia, Braulia Caetano, Maria Ogrzewalska, Priscila Born, Jonathan Lopes, Marilda Siqueira
EPI_ISL_427300	hCoV-19/Brazil/RJ-477/2020	South America / Brazil / Rio de Janeiro / Rio de Janeiro	2020-03-11	Instituto Oswaldo Cruz FIOCRUZ - Laboratory of Respiratory Viruses and Measles (LVRS)	Instituto Oswaldo Cruz FIOCRUZ - Laboratory of Respiratory Viruses and Measles (LVRS)	Paola Resende, Fernando Motta, Luciana Appolinario, Sunando Roy, Aline Mattos, Milene Miranda, Cristiana Garcia, Braulia Caetano, Maria Ogrzewalska, Priscila Born, Jonathan Lopes, Marilda Siqueira
EPI_ISL_427301	hCoV-19/Brazil/RJ-477i/2020	South America / Brazil / Rio de Janeiro / Rio de Janeiro	2020-03-11	Instituto Oswaldo Cruz FIOCRUZ - Laboratory of Respiratory Viruses and Measles (LVRS)	Instituto Oswaldo Cruz FIOCRUZ - Laboratory of Respiratory Viruses and Measles (LVRS)	Paola Resende, Fernando Motta, Luciana Appolinario, Sunando Roy, Aline Mattos, Milene Miranda, Cristiana Garcia, Braulia Caetano, Maria Ogrzewalska, Priscila Born, Jonathan Lopes, Marilda Siqueira
EPI_ISL_427302	hCoV-19/Brazil/RJ-763/2020	South America / Brazil / Rio de Janeiro / Rio de Janeiro	2020-03-20	Instituto Oswaldo Cruz FIOCRUZ - Laboratory of Respiratory Viruses and Measles (LVRS)	Instituto Oswaldo Cruz FIOCRUZ - Laboratory of Respiratory Viruses and Measles (LVRS)	Paola Resende, Fernando Motta, Luciana Appolinario, Sunando Roy, Aline Mattos, Milene Miranda, Cristiana Garcia, Braulia Caetano, Maria Ogrzewalska, Priscila Born, Jonathan Lopes, Marilda Siqueira
EPI_ISL_427303	hCoV-19/Brazil/RJ-818/2020	South America / Brazil / Rio de Janeiro / Rio de Janeiro	2020-03-25	Instituto Oswaldo Cruz FIOCRUZ - Laboratory of Respiratory Viruses and Measles (LVRS)	Instituto Oswaldo Cruz FIOCRUZ - Laboratory of Respiratory Viruses and Measles (LVRS)	Paola Resende, Fernando Motta, Luciana Appolinario, Sunando Roy, Aline Mattos, Milene Miranda, Cristiana Garcia, Braulia Caetano, Maria Ogrzewalska, Priscila Born, Jonathan Lopes, Marilda Siqueira
EPI_ISL_427304	hCoV-19/Brazil/RJ-872/2020	South America / Brazil / Rio de Janeiro / Rio de Janeiro	2020-03-26	Instituto Oswaldo Cruz FIOCRUZ - Laboratory of Respiratory Viruses and Measles (LVRS)	Instituto Oswaldo Cruz FIOCRUZ - Laboratory of Respiratory Viruses and Measles (LVRS)	Paola Resende, Fernando Motta, Luciana Appolinario, Sunando Roy, Aline Mattos, Milene Miranda, Cristiana Garcia, Braulia Caetano, Maria Ogrzewalska, Priscila Born, Jonathan Lopes, Marilda Siqueira
EPI_ISL_427305	hCoV-19/Brazil/SC-766/2020	South America / Brazil / Santa Catarina / Joinville	2020-03-10	LACEN-SC - Laboratorio Central de Santa Catarina	Instituto Oswaldo Cruz FIOCRUZ - Laboratory of Respiratory Viruses and Measles (LVRS)	Paola Resende, Fernando Motta, Luciana Appolinario, Sunando Roy, Aline Mattos, Milene Miranda, Cristiana Garcia, Braulia Caetano, Maria Ogrzewalska, Priscila Born, Jonathan Lopes, Marilda Siqueira
EPI_ISL_427306	hCoV-19/Brazil/SC-769/2020	South America / Brazil / Santa Catarina / Florianopolis	2020-03-10	LACEN-SC - Laboratorio Central de Santa Catarina	Instituto Oswaldo Cruz FIOCRUZ - Laboratory of Respiratory Viruses and Measles (LVRS)	Paola Resende, Fernando Motta, Luciana Appolinario, Sunando Roy, Aline Mattos, Milene Miranda, Cristiana Garcia, Braulia Caetano, Maria Ogrzewalska, Priscila Born, Jonathan Lopes, Marilda Siqueira
EPI_ISL_406531	hCoV-19/Guangdong/20SF174/2020	Asia / China / Guangdong / Zhuhai	2020-01-22	Guangdong Provincial Center for Diseases Contorl and Prevention; Guangdong Provinical Public Health	Guangdong Provincial Center for Disease Control and Prevention	Min Kang, Jie Wu, Jing Lu, Tao Liu, Baisheng Li, Shujiang Mei, Feng Ruan, Lifeng Lin, Changwen Ke, Haojie Zhong, Yingtao Zhang, Lirong Zou, Xuguang Chen, Qi Zhu, Jianpeng Xiao, Jianxiang Geng, Zhe Liu, Jianxiong Hu, Weilin Zeng, Xing Li, Yuhuang Liao, Xiujuan Tang, Songjian Xiao, Ying Wang, Yingchao Song, Xue Zhuang, Lijun Liang, Guanhao He, Huihong Deng, Tie Song, Jianfeng He, Wenjun Ma
EPI_ISL_406533	hCoV-19/Guangzhou/20SF206/2020	Asia / China / Guangdong / Guangzhou	2020-01-22	Guangdong Provincial Center for Diseases Contorl and Prevention; Guangdong Provinical Public Health	Guangdong Provincial Center for Diseases Control and Prevention	Min Kang, Jie Wu, Jing Lu, Tao Liu, Baisheng Li, Shujiang Mei, Feng Ruan, Lifeng Lin, Changwen Ke, Haojie Zhong, Yingtao Zhang, Lirong Zou, Xuguang Chen, Qi Zhu, Jianpeng Xiao, Jianxiang Geng, Zhe Liu, Jianxiong Hu, Weilin Zeng, Xing Li, Yuhuang Liao, Xiujuan Tang, Songjian Xiao, Ying Wang, Yingchao Song, Xue Zhuang, Lijun Liang, Guanhao He, Huihong Deng, Tie Song, Jianfeng He, Wenjun Ma
EPI_ISL_406534	hCoV-19/Foshan/20SF207/2020	Asia / China / Guangdong / Foshan	2020-01-22	Guangdong Provincial Center for Diseases Control and Prevention; Guangdong Provincial Public Health	Guangdong Provincial Center for Diseases Control and Prevention	Min Kang, Jie Wu, Jing Lu, Tao Liu, Baisheng Li, Shujiang Mei, Feng Ruan, Lifeng Lin, Changwen Ke, Haojie Zhong, Yingtao Zhang, Lirong Zou, Xuguang Chen, Qi Zhu, Jianpeng Xiao, Jianxiang Geng, Zhe Liu, Jianxiong Hu, Weilin Zeng, Xing Li, Yuhuang Liao, Xiujuan Tang, Songjian Xiao, Ying Wang, Yingchao Song, Xue Zhuang, Lijun Liang, Guanhao He, Huihong Deng, Tie Song, Jianfeng He, Wenjun Ma
EPI_ISL_406535	hCoV-19/Foshan/20SF210/2020	Asia / China / Guangdong / Foshan	2020-01-22	Guangdong Provincial Center for Diseases Control and Prevention; Guangdong Provincial Public Health	Guangdong Provincial Center for Diseases Control and Prevention	Min Kang, Jie Wu, Jing Lu, Tao Liu, Baisheng Li, Shujiang Mei, Feng Ruan, Lifeng Lin, Changwen Ke, Haojie Zhong, Yingtao Zhang, Lirong Zou, Xuguang Chen, Qi Zhu, Jianpeng Xiao, Jianxiang Geng, Zhe Liu, Jianxiong Hu, Weilin Zeng, Xing Li, Yuhuang Liao, Xiujuan Tang, Songjian Xiao, Ying Wang, Yingchao Song, Xue Zhuang, Lijun Liang, Guanhao He, Huihong Deng, Tie Song, Jianfeng He, Wenjun Ma
EPI_ISL_406536	hCoV-19/Foshan/20SF211/2020	Asia / China / Guangdong / Foshan	2020-01-22	Guangdong Provincial Center for Diseases Control and Prevention; Guangdong Provincial Public Health	Guangdong Provincial Center for Diseases Control and Prevention	Min Kang, Jie Wu, Jing Lu, Tao Liu, Baisheng Li, Shujiang Mei, Feng Ruan, Lifeng Lin, Changwen Ke, Haojie Zhong, Yingtao Zhang, Lirong Zou, Xuguang Chen, Qi Zhu, Jianpeng Xiao, Jianxiang Geng, Zhe Liu, Jianxiong Hu, Weilin Zeng, Xing Li, Yuhuang Liao, Xiujuan Tang, Songjian Xiao, Ying Wang, Yingchao Song, Xue Zhuang, Lijun Liang, Guanhao He, Huihong Deng, Tie Song, Jianfeng He, Wenjun Ma
EPI_ISL_406538	hCoV-19/Guangdong/20SF201/2020	Asia / China / Guangdong	2020-01-23	Guangdong Provincial Center for Diseases Control and Prevention;Guangdong Provincial Institute of Public Health	Guangdong Provincial Center for Diseases Control and Prevention	Min Kang, Jie Wu, Jing Lu, Tao Liu, Baisheng Li, Shujiang Mei, Feng Ruan, Lifeng Lin, Changwen Ke, Haojie Zhong, Yingtao Zhang, Lirong Zou, Xuguang Chen, Qi Zhu, Jianpeng Xiao, Jianxiang Geng, Zhe Liu, Jianxiong Hu, Weilin Zeng, Xing Li, Yuhuang Liao, Xiujuan Tang, Songjian Xiao, Ying Wang, Yingchao Song, Xue Zhuang, Lijun Liang, Guanhao He, Huihong Deng, Tie Song, Jianfeng He, Wenjun Ma
EPI_ISL_406593	hCoV-19/Shenzhen/SZTH-002/2020	Asia / China / Guandong / Shenzhen	2020-01-13	Shenzhen Key Laboratory of Pathogen and Immunity, National Clinical Research Center for Infectious Disease, Shenzhen Third People's Hospital	Shenzhen Key Laboratory of Pathogen and Immunity, National Clinical Research Center for Infectious Disease, Shenzhen Third People's Hospital	Yang Yang, Chenguang Shen, Li Xing, Zhixiang Xu, Haixia Zheng, Yingxia Liu
EPI_ISL_406594	hCoV-19/Shenzhen/SZTH-003/2020	Asia / China / Guandong / Shenzhen	2020-01-16	Shenzhen Key Laboratory of Pathogen and Immunity, National Clinical Research Center for Infectious Disease, Shenzhen Third People's Hospital	Shenzhen Key Laboratory of Pathogen and Immunity, National Clinical Research Center for Infectious Disease, Shenzhen Third People's Hospital	Yang Yang, Chenguang Shen, Li Xing, Zhixiang Xu, Haixia Zheng, Yingxia Liu
EPI_ISL_406596	hCoV-19/France/IDF0372/2020	Europe / France / Ile-de-France / Paris	2020-01-23	Department of Infectious and Tropical Diseases, Bichat Claude Bernard Hospital, Paris	National Reference Center for Viruses of Respiratory Infections, Institut Pasteur, Paris	Mélanie Albert, Marion Barbet, Sylvie Behillil, Méline Bizard, Angela Brisebarre, Flora Donati, Vincent Enouf, Maud Vanpeene, Sylvie van der Werf, Yazdan Yazdanpanah, Xavier Lescure.
EPI_ISL_406597	hCoV-19/France/IDF0373/2020	Europe / France / Ile-de-France / Paris	2020-01-23	Department of Infectious and Tropical Diseases, Bichat Claude Bernard Hospital, Paris	National Reference Center for Viruses of Respiratory Infections, Institut Pasteur, Paris	Mélanie Albert, Marion Barbet, Sylvie Behillil, Méline Bizard, Angela Brisebarre, Flora Donati, Vincent Enouf, Maud Vanpeene, Sylvie van der Werf, Yazdan Yazdanpanah, Xavier Lescure.
EPI_ISL_407893	hCoV-19/Australia/NSW01/2020	Oceania / Australia / New South Wales / Sydney	2020-01-24	Centre for Infectious Diseases and Microbiology Laboratory Services	NSW Health Pathology - Institute of Clinical Pathology and Medical Research; Westmead Hospital; University of Sydney	Eden J-S, Carter I, Rahman H, Holmes EC, Rockett R, O’Sullivan MV, Sintchenko V, Chen SC, Maddocks S, Kok J and Dwyer DE for the 2019-nCoV Study Group
EPI_ISL_407894	hCoV-19/Australia/QLD01/2020	Oceania / Australia / Queensland / Gold Coast	2020-01-28	Pathology Queensland	Public Health Virology Laboratory	Ben Huang, Alyssa Pyke, Amanda De Jong, Andrew Van Den Hurk, Carmel Taylor, David Warrilow, Doris Genge, Elisabeth Gamez, Glen Hewitson, Ian Maxwell Mackay, Inga Sultana, Jamie McMahon, Jean Barcelon, Judy Northill, Mitchell Finger, Natalie Simpson, Neelima Nair, Peter Burtonclay, Peter Moore, Sarah Wheatley, Sean Moody, Sonja Hall-Mendelin, Timothy Gardam, and Frederick Moore.
EPI_ISL_407896	hCoV-19/Australia/QLD02/2020	Oceania / Australia / Queensland / Gold Coast	2020-01-30	Pathology Queensland	Public Health Virology Laboratory	Ben Huang, Alyssa Pyke, Amanda De Jong, Andrew Van Den Hurk, Carmel Taylor, David Warrilow, Doris Genge, Elisabeth Gamez, Glen Hewitson, Ian Maxwell Mackay, Inga Sultana, Jamie McMahon, Jean Barcelon, Judy Northill, Mitchell Finger, Natalie Simpson, Neelima Nair, Peter Burtonclay, Peter Moore, Sarah Wheatley, Sean Moody, Sonja Hall-Mendelin, Timothy Gardam, and Frederick Moore.
EPI_ISL_410531	hCoV-19/Japan/NA-20-05-1/2020	Asia / Japan / Nara	2020-01-25	Dept. of Pathology, National Institute of Infectious Diseases	Pathogen Genomics Center, National Institute of Infectious Diseases	Tsuyoshi Sekizuka, Harutaka Katano, Shutoku Matsuyama, Naganori Nao, Kazuya Shirato, Motoi Suzuki, Hideki Hasegawa, Takaji Wakita, Makoto Takeda, Tadaki Suzuki, Makoto Kuroda
EPI_ISL_410532	hCoV-19/Japan/OS-20-07-1/2020	Asia / Japan / Osaka	2020-01-23	Dept. of Pathology, National Institute of Infectious Diseases	Pathogen Genomics Center, National Institute of Infectious Diseases	Tsuyoshi Sekizuka, Harutaka Katano, Shutoku Matsuyama, Naganori Nao, Kazuya Shirato, Motoi Suzuki, Hideki Hasegawa, Takaji Wakita, Makoto Takeda, Tadaki Suzuki, Makoto Kuroda
EPI_ISL_410535	hCoV-19/Singapore/4/2020	Asia / Singapore	2020-02-03	National Centre for Infectious Diseases	Programme in Emerging Infectious Diseases, Duke-NUS Medical School	Danielle E Anderson, Martin Linster, Yan Zhuang, Jayanthi Jayakumar, David CB Lye, Yee Sin Leo, Barnaby E Young, Yvonne CF Su, Gavin JD Smith
EPI_ISL_410536	hCoV-19/Singapore/5/2020	Asia / Singapore	2020-02-06	Singapore General Hospital, Molecular Laboratory, Division of Pathology	Programme in Emerging Infectious Diseases, Duke-NUS Medical School	Danielle E Anderson, Martin Linster, Yan Zhuang, Jayanthi Jayakumar, Kian Sing Chan, Lynette LE Oon, Shirin Kalimuddin, Jenny GH Low, Yvonne CF Su, Gavin JD Smith
EPI_ISL_410537	hCoV-19/Singapore/6/2020	Asia / Singapore	2020-02-09	Singapore General Hospital, Molecular Laboratory, Division of Pathology	Programme in Emerging Infectious Diseases, Duke-NUS Medical School	Danielle E Anderson, Martin Linster, Yan Zhuang, Jayanthi Jayakumar, Kian Sing Chan, Lynette LE Oon, Shirin Kalimuddin, Jenny GH Low, Yvonne CF Su, Gavin JD Smith
EPI_ISL_411902	hCoV-19/Cambodia/0012/2020	Asia / Cambodia / Sihanoukville	2020-01-27	Virology Unit, Institut Pasteur du Cambodge.	Virology Unit, Institut Pasteur du Cambodge (Sequencing done by: Jessica E Manning/Jennifer A Bohl at Malaria and Vector Research Research Laboratory, National Institute of Allergy and Infectious Diseases and Vida Ahyong from Chan-Zuckerberg Biohub)	Erik A Karlsson, Jennifer A Bohl, Vida Ahyong, Veasna Duong, Philippe Dussart, Jessica E Manning.
EPI_ISL_411915	hCoV-19/Taiwan/CGMH-CGU-01/2020	Asia / Taiwan / Taoyuan	2020-01-25	Laboratory Medicine	Department of Laboratory Medicine, Lin-Kou Chang Gung Memorial Hospital, Taoyuan, Taiwan.	Kuo-Chien Tsao, Yu-Nong Gong, Shu-Li Yang, Yi-Chun Li, Chung-Guei Huang, Yhu-Chering Huang, Shin-Ru Shih
EPI_ISL_411926	hCoV-19/Taiwan/3/2020	Asia / Taiwan / Taipei	2020-01-24	Taiwan Centers for Disease Control	Taiwan Centers for Disease Control	Ji-Rong Yang, Yu-Chi-Lin, Jung-Jung Mu, Ming-Tsan-Liu
EPI_ISL_411927	hCoV-19/Taiwan/4/2020	Asia / Taiwan / Taipei	2020-01-28	Taiwan Centers for Disease Control	Taiwan Centers for Disease Control	Ji-Rong Yang, Yu-Chi-Lin, Jung-Jung Mu, Ming-Tsan-Liu
EPI_ISL_411950	hCoV-19/Jiangsu/JS01/2020	Asia / China / Jiangsu	2020-01-23	NHC Key laboratory of Enteric Pathogenic Microbiology, Institute of Pathogenic Microbiology	Jiangsu Provincial Center for Disease Control & Prevention	Lunbiao Cui,Kangchen Zhao,Xiaojuan Zhu,Yiyue Ge,Tao Wu,Bin Wu,Yin Chen,Fengcai Zhu,Baoli Zhu,Ming Wu
EPI_ISL_411951	hCoV-19/Sweden/01/2020	Europe / Sweden	2020-02-07	unknown	Unit for Laboratory Development and Technology Transfer, Public Health Agency of Sweden	Bengner,M., Palmerus,M., Lindsjo,O., Lind Karlberg,M., Monteil,V., Appelberg,S., Brave,A., Muradrasoli,S. and Tegmark-Wisell,K.
EPI_ISL_411952	hCoV-19/Jiangsu/JS02/2020	Asia / China / Jiangsu	2020-01-24	NHC Key laboratory of Enteric Pathogenic Microbiology, Institute of Pathogenic Microbiology	Jiangsu Provincial Center for Disease Control & Prevention	Kangchen Zhao, Xiaojuan Zhu, Lunbiao Cui, Tao Wu, Yiyue Ge, Bin Wu, Yin Chen, Fengcai Zhu, Baoli Zhu, Ming Wu
EPI_ISL_411953	hCoV-19/Jiangsu/JS03/2020	Asia / China / Jiangsu	2020-01-24	NHC Key laboratory of Enteric Pathogenic Microbiology, Institute of Pathogenic Microbiology	Jiangsu Provincial Center for Disease Control & Prevention	Kangchen Zhao, Xiaojuan Zhu, Lunbiao Cui, Tao Wu, Yiyue Ge, Bin Wu, Yin Chen, Fengcai Zhu, Baoli Zhu, Ming Wu
EPI_ISL_411954	hCoV-19/USA/CA7/2020	North America / USA / California	2020-02-06	California Department of Public Health	Pathogen Discovery, Respiratory Viruses Branch, Division of Viral Diseases, Centers for Dieases Control and Prevention	Krista Queen, Anna Uehara, Jing Zhang, Yan Li, Ying Tao, Clinton R. Paden, Haibin Wang, Shifaq Kamili, Xiaoyan Lu, Brian Lynch, Senthil Kumar K. Sakthivel, Brett L. Whitaker, Lijuan Wang, Janna' R. Murray, Susan I. Gerber, Stephen Lindstrom, Suxiang Tong
EPI_ISL_411955	hCoV-19/USA/CA8/2020	North America / USA / California	2020-02-10	California Department of Public Health	Pathogen Discovery, Respiratory Viruses Branch, Division of Viral Diseases, Centers for Dieases Control and Prevention	Krista Queen, Anna Uehara, Jing Zhang, Yan Li, Ying Tao, Clinton R. Paden, Haibin Wang, Shifaq Kamili, Xiaoyan Lu, Brian Lynch, Senthil Kumar K. Sakthivel, Brett L. Whitaker, Lijuan Wang, Janna' R. Murray, Susan I. Gerber, Stephen Lindstrom, Suxiang Tong
EPI_ISL_411956	hCoV-19/USA/TX1/2020	North America / USA / Texas	2020-02-11	Texas Department of State Health Services	Pathogen Discovery, Respiratory Viruses Branch, Division of Viral Diseases, Centers for Dieases Control and Prevention	Krista Queen, Anna Uehara, Jing Zhang, Yan Li, Ying Tao, Clinton R. Paden, Haibin Wang, Shifaq Kamili, Xiaoyan Lu, Brian Lynch, Senthil Kumar K. Sakthivel, Brett L. Whitaker, Lijuan Wang, Janna' R. Murray, Susan I. Gerber, Stephen Lindstrom, Suxiang Tong
EPI_ISL_411957	hCoV-19/China/WH-09/2020	Asia / China	2020-01-08	unknown	Key Laboratory of Human Diseases, Comparative Medicine, Institute of Laboratory Animal Science	Linlin,B., Lili,R., Shuran,G., Jiangning,L., Feifei,Q., Qi,L., Fengdi,L., Jing,X., Wei,D., Pin,Y., Yanfeng,X., Yajin,Q., Hong,G., Qiang,W., Mingya,L., Guanpeng,W., Shunyi,W., Zhiqi,S., Li,G., Lan,C., Conghui,W., Ying,W., Xinming,W., Yan,X., Qi,J. and Chuan,Q.
EPI_ISL_413518	hCoV-19/Beijing/105/2020	Asia / China / Beijing	2020-01-26	unknown	Infectious Disease Control Center	Li,J., Li,L., Li,Z., Qiu,S., Song,H., Li,P. and Li,P.
EPI_ISL_413519	hCoV-19/Beijing/231/2020	Asia / China / Beijing	2020-01-28	unknown	Infectious Disease Control Center	Li,J., Li,L., Li,Z., Qiu,S., Song,H., Li,P. and Li,P.
EPI_ISL_413520	hCoV-19/Beijing/233/2020	Asia / China / Beijing	2020-01-28	unknown	Infectious Disease Control Center	Li,J., Li,L., Li,Z., Qiu,S., Song,H., Li,P. and Li,P.
EPI_ISL_413521	hCoV-19/Beijing/235/2020	Asia / China / Beijing	2020-01-28	unknown	Infectious Disease Control Center	Li,J., Li,L., Li,Z., Qiu,S., Song,H., Li,P. and Li,P.
EPI_ISL_413523	hCoV-19/India/1-31/2020	Asia / India / Kerala	2020-01-31	Indian Council of Medical Research-National Institute of Virology	National Influenza Center, Indian Council of Medical Research-National Institute of Virology	Potdar V, Yadav PD, Choudhary ML, Shete-Aich A
EPI_ISL_413555	hCoV-19/Wales/PHW1/2020	Europe / United Kingdom / Wales	2020-02-27	Wales Specialist Virology Centre	Public Health Wales Microbiology Cardiff	Catherine Moore, Cen Sabu, Joanne Watkins, Sally Corden, Tom Connor
EPI_ISL_413556	hCoV-19/Wales/PHW2/2020	Europe / United Kingdom / Wales	2020-03-04	Wales Specialist Virology Centre	Public Health Wales Microbiology Cardiff	Catherine Moore, Tim Jones, Joanne Watkins, Sally Corden, Tom Connor
EPI_ISL_413557	hCoV-19/USA/CA-CDPH-UC1/2020	North America / USA / California / Sonoma County	2020-02-28	California Department of Public Health	Chiu Laboratory, University of California, San Francisco	Xianding Deng, Scot Federman, Chao-Yang Pan, Hugo Guevara,Wei Gu, Debra A. Wadford, and Charles Y. Chiu
EPI_ISL_413558	hCoV-19/USA/CA-CDPH-UC2/2020	North America / USA / California / Solano County	2020-02-27	California Department of Public Health	Chiu Laboratory, University of California, San Francisco	Xianding Deng, Scot Federman, Chao-Yang Pan, Hugo Guevara,Wei Gu, Debra A. Wadford, and Charles Y. Chiu
EPI_ISL_413559	hCoV-19/USA/CA-CDPH-UC3/2020	North America / USA / California / Solano County	2020-02-27	California Department of Public Health	Chiu Laboratory, University of California, San Francisco	Xianding Deng, Scot Federman, Chao-Yang Pan, Hugo Guevara,Wei Gu, Debra A. Wadford, and Charles Y. Chiu
EPI_ISL_413560	hCoV-19/USA/WA-S3/2020	North America / USA / Washington	2020-02-28	Seattle Flu Study	Seattle Flu Study	Chu et al
EPI_ISL_413561	hCoV-19/USA/CA-CDPH-UC4/2020	North America / USA / California / Solano County	2020-02-27	California Department of Public Health	Chiu Laboratory, University of California, San Francisco	Xianding Deng, Scot Federman, Chao-Yang Pan, Hugo Guevara,Wei Gu, Debra A. Wadford, and Charles Y. Chiu
EPI_ISL_413566	hCoV-19/Netherlands/Blaricum_1364780/2020	Europe / Netherlands / Blaricum	2020-03-02	MHC Gooi & Vechtstreek	Erasmus Medical Center	David Nieuwenhuijse, Bas Oude Munnink, Reina Sikkema, Claudia Schapendonk, Irina Chestakova, Anne van der Linden, Mark Pronk, Pascal Lexmond, Corien Swaan, Manon Haverkate, Madelief Mollers, Mart Stein, Sandra Kengne Kamga Mobou, Jeroen van Kampen, Jolanda Voermans, Aura Timen, Corine GeurtsvanKessel, Annemiek van der Eijk, Richard Molenkamp, Marion Koopmans, on behalf of the Dutch national COVID…
EPI_ISL_413571	hCoV-19/Netherlands/Eindhoven_1363782/2020	Europe / Netherlands / Eindhoven	2020-03-02	MHC Brabant Zuidoost	Erasmus Medical Center	David Nieuwenhuijse, Bas Oude Munnink, Reina Sikkema, Claudia Schapendonk, Irina Chestakova, Anne van der Linden, Mark Pronk, Pascal Lexmond, Corien Swaan, Manon Haverkate, Madelief Mollers, Mart Stein, Sandra Kengne Kamga Mobou, Jeroen van Kampen, Jolanda Voermans, Aura Timen, Corine GeurtsvanKessel, Annemiek van der Eijk, Richard Molenkamp, Marion Koopmans, on behalf of the Dutch national COVID…
EPI_ISL_413572	hCoV-19/Netherlands/Haarlem_1363688/2020	Europe / Netherlands / Haarlem	2020-03-01	MHC Kennemerland	Erasmus Medical Center	David Nieuwenhuijse, Bas Oude Munnink, Reina Sikkema, Claudia Schapendonk, Irina Chestakova, Anne van der Linden, Mark Pronk, Pascal Lexmond, Corien Swaan, Manon Haverkate, Madelief Mollers, Mart Stein, Sandra Kengne Kamga Mobou, Jeroen van Kampen, Jolanda Voermans, Aura Timen, Corine GeurtsvanKessel, Annemiek van der Eijk, Richard Molenkamp, Marion Koopmans, on behalf of the Dutch national COVID…
EPI_ISL_413574	hCoV-19/Netherlands/Helmond_1363548/2020	Europe / Netherlands / Helmond	2020-02-29	MHC West-Brabant	Erasmus Medical Center	David Nieuwenhuijse, Bas Oude Munnink, Reina Sikkema, Claudia Schapendonk, Irina Chestakova, Anne van der Linden, Mark Pronk, Pascal Lexmond, Corien Swaan, Manon Haverkate, Madelief Mollers, Mart Stein, Sandra Kengne Kamga Mobou, Jeroen van Kampen, Jolanda Voermans, Aura Timen, Corine GeurtsvanKessel, Annemiek van der Eijk, Richard Molenkamp, Marion Koopmans, on behalf of the Dutch national COVID…
EPI_ISL_413579	hCoV-19/Netherlands/Nootdorp_1364222/2020	Europe / Netherlands / Nootdorp	2020-03-03	MHC Haaglanden	Erasmus Medical Center	David Nieuwenhuijse, Bas Oude Munnink, Reina Sikkema, Claudia Schapendonk, Irina Chestakova, Anne van der Linden, Mark Pronk, Pascal Lexmond, Corien Swaan, Manon Haverkate, Madelief Mollers, Mart Stein, Sandra Kengne Kamga Mobou, Jeroen van Kampen, Jolanda Voermans, Aura Timen, Corine GeurtsvanKessel, Annemiek van der Eijk, Richard Molenkamp, Marion Koopmans, on behalf of the Dutch national COVID…
EPI_ISL_413584	hCoV-19/Netherlands/Rotterdam_1364740/2020	Europe / Netherlands / Rotterdam	2020-03-03	unknown	Erasmus Medical Center	David Nieuwenhuijse, Bas Oude Munnink, Reina Sikkema, Claudia Schapendonk, Irina Chestakova, Anne van der Linden, Mark Pronk, Pascal Lexmond, Corien Swaan, Manon Haverkate, Madelief Mollers, Mart Stein, Sandra Kengne Kamga Mobou, Jeroen van Kampen, Jolanda Voermans, Aura Timen, Corine GeurtsvanKessel, Annemiek van der Eijk, Richard Molenkamp, Marion Koopmans, on behalf of the Dutch national COVID…
EPI_ISL_413587	hCoV-19/Netherlands/Tilburg_1364286/2020	Europe / Netherlands / Tilburg	2020-03-03	Foundation Elisabeth-Tweesteden Ziekenhuis	Erasmus Medical Center	David Nieuwenhuijse, Bas Oude Munnink, Reina Sikkema, Claudia Schapendonk, Irina Chestakova, Anne van der Linden, Mark Pronk, Pascal Lexmond, Corien Swaan, Manon Haverkate, Madelief Mollers, Mart Stein, Sandra Kengne Kamga Mobou, Jeroen van Kampen, Jolanda Voermans, Aura Timen, Corine GeurtsvanKessel, Annemiek van der Eijk, Richard Molenkamp, Marion Koopmans, on behalf of the Dutch national COVID…
EPI_ISL_413588	hCoV-19/Netherlands/Utrecht_1363564/2020	Europe / Netherlands / Utrecht	2020-03-01	MHC Utrecht	Erasmus Medical Center	David Nieuwenhuijse, Bas Oude Munnink, Reina Sikkema, Claudia Schapendonk, Irina Chestakova, Anne van der Linden, Mark Pronk, Pascal Lexmond, Corien Swaan, Manon Haverkate, Madelief Mollers, Mart Stein, Sandra Kengne Kamga Mobou, Jeroen van Kampen, Jolanda Voermans, Aura Timen, Corine GeurtsvanKessel, Annemiek van der Eijk, Richard Molenkamp, Marion Koopmans, on behalf of the Dutch national COVID…
EPI_ISL_413589	hCoV-19/Netherlands/Utrecht_1363628/2020	Europe / Netherlands / Utrecht	2020-03-01	MHC Utrecht	Erasmus Medical Center	David Nieuwenhuijse, Bas Oude Munnink, Reina Sikkema, Claudia Schapendonk, Irina Chestakova, Anne van der Linden, Mark Pronk, Pascal Lexmond, Corien Swaan, Manon Haverkate, Madelief Mollers, Mart Stein, Sandra Kengne Kamga Mobou, Jeroen van Kampen, Jolanda Voermans, Aura Timen, Corine GeurtsvanKessel, Annemiek van der Eijk, Richard Molenkamp, Marion Koopmans, on behalf of the Dutch national COVID…
EPI_ISL_413591	hCoV-19/Netherlands/Zeewolde_1365080/2020	Europe / Netherlands / Zeewolde	2020-03-02	MHC Flevoland	Erasmus Medical Center	David Nieuwenhuijse, Bas Oude Munnink, Reina Sikkema, Claudia Schapendonk, Irina Chestakova, Anne van der Linden, Mark Pronk, Pascal Lexmond, Corien Swaan, Manon Haverkate, Madelief Mollers, Mart Stein, Sandra Kengne Kamga Mobou, Jeroen van Kampen, Jolanda Voermans, Aura Timen, Corine GeurtsvanKessel, Annemiek van der Eijk, Richard Molenkamp, Marion Koopmans, on behalf of the Dutch national COVID…
EPI_ISL_413592	hCoV-19/Taiwan/NTU03/2020	Asia / Taiwan / Taipei	2020-03-02	Department of Laboratory Medicine, National Taiwan University Hospital	Microbial Genomics Core Lab, National Taiwan University Centers of Genomic and Precision Medicine	Shiou-Hwei Yeh, You-Yu Lin, Ya-Yun Lai, Chiao-Ling Li, Shan-Chwen Chang, Pei-Jer Chen, Sui-Yuan Chang
EPI_ISL_413593	hCoV-19/Luxembourg/Lux1/2020	Europe / Luxembourg	2020-02-29	Laboratoire National de Santé	Erasmus Medical Center	David Nieuwenhuijse, Bas Oude Munnink, Reina Sikkema, Claudia Schapendonk, Irina Chestakova, Anne van der Linden, Mark Pronk, Pascal Lexmond, T. Abdelrahman, G. Fournier, J. Mossong, T. Nguyen, Jeroen van Kampen, Jolanda Voermans, Corine GeurtsvanKessel, Annemiek van der Eijk, Richard Molenkamp, Marion Koopmans, on behalf of the Dutch national COVID-19 response team.
EPI_ISL_413594	hCoV-19/Australia/NSW08/2020	Oceania / Australia / NSW / Sydney	2020-02-28	Centre for Infectious Diseases and Microbiology Laboratory Services	NSW Health Pathology - Institute of Clinical Pathology and Medical Research; Westmead Hospital; University of Sydney	Rockett R, Eden J-S, Lam C, Gray K, Timms, V, Gall, M, Alicia, A, Carter I, Rahman H, Holmes EC, , O’Sullivan MV, Sintchenko V, Chen SC, Maddocks S, Kok J and Dwyer DE for the 2019-nCoV Study Group*
EPI_ISL_413595	hCoV-19/Australia/NSW09/2020	Oceania / Australia / NSW / Sydney	2020-02-28	Centre for Infectious Diseases and Microbiology Laboratory Services	NSW Health Pathology - Institute of Clinical Pathology and Medical Research; Westmead Hospital; University of Sydney	Rockett R, Eden J-S, Lam C, Gray K, Timms, V, Gall, M, Carter I, Rahman H, Holmes EC, O’Sullivan MV, Sintchenko V, Chen SC, Maddocks S, Kok J and Dwyer DE for the 2019-nCoV Study Group*
EPI_ISL_413596	hCoV-19/Australia/NSW10/2020	Oceania / Australia / NSW / Sydney	2020-02-28	Centre for Infectious Diseases and Microbiology - Public Health	NSW Health Pathology - Institute of Clinical Pathology and Medical Research; Westmead Hospital; University of Sydney	Rockett R, Eden J-S, Lam C, Gray K, Timms, V, Gall, M, Carter I, Rahman H, Holmes EC, O’Sullivan MV, Sintchenko V, Chen SC, Maddocks S, Kok J and Dwyer DE for the 2019-nCoV Study Group*
EPI_ISL_413597	hCoV-19/Australia/NSW11/2020	Oceania / Australia / NSW / Sydney	2020-03-02	Centre for Infectious Diseases and Microbiology- Public Health	NSW Health Pathology - Institute of Clinical Pathology and Medical Research; Westmead Hospital; University of Sydney	Lam C, Eden J-S, Rockett R, Gray K, Timms, V, Gall, M, Carter I, Rahman H, Holmes EC, O’Sullivan MV, Sintchenko V, Chen SC, Maddocks S, Kok J and Dwyer DE for the 2019-nCoV Study Group*
EPI_ISL_413598	hCoV-19/Australia/NSW12/2020	Oceania / Australia / NSW / Sydney	2020-03-04	Centre for Infectious Diseases and Microbiology - Public Health	NSW Health Pathology - Institute of Clinical Pathology and Medical Research; Westmead Hospital; University of Sydney	Gray K, Eden J-S, Lam C, Rockett R, Timms, V, Gall, M, Carter I, Rahman H, Holmes EC, O’Sullivan MV, Sintchenko V, Chen SC, Maddocks S, Kok J and Dwyer DE for the 2019-nCoV Study Group*
EPI_ISL_413599	hCoV-19/Australia/NSW13/2020	Oceania / Australia / NSW / Sydney	2020-03-04	Centre for Infectious Diseases and Microbiology - Public Health	NSW Health Pathology - Institute of Clinical Pathology and Medical Research; Westmead Hospital; University of Sydney	Timms, V, Eden J-S, Lam C, Gray K, Rockett R, Gall, M, Carter I, Rahman H, Holmes EC, O’Sullivan MV, Sintchenko V, Chen SC, Maddocks S, Kok J and Dwyer DE for the 2019-nCoV Study Group*
EPI_ISL_413600	hCoV-19/Australia/NSW14/2020	Oceania / Australia / NSW / Sydney	2020-03-03	Centre for Infectious Diseases and Microbiology - Public Health	NSW Health Pathology - Institute of Clinical Pathology and Medical Research; Westmead Hospital; University of Sydney	Gall, M, Eden J-S, Lam C, Gray K, Timms, V, Rockett R, Carter I, Rahman H, Holmes EC, O’Sullivan MV, Sintchenko V, Chen SC, Maddocks S, Kok J and Dwyer DE for the 2019-nCoV Study Group*
EPI_ISL_414005	hCoV-19/England/200940527/2020	Europe / United Kingdom / England	2020-02-25	Respiratory Virus Unit, Microbiology Services Colindale, Public Health England	Respiratory Virus Unit, Microbiology Services Colindale, Public Health England	Monica Galiano, Shahjahan Miah, Angie Lackenby, Omolola Akinbami, Tiina Talts, Leena Bhaw, Richard Myers, Steven Platt, Kirstin Edwards, Jonathan Hubb, Joanna Ellis, Maria Zambon
EPI_ISL_414006	hCoV-19/England/200990724/2020	Europe / United Kingdom / England	2020-02-28	Respiratory Virus Unit, Microbiology Services Colindale, Public Health England	Respiratory Virus Unit, Microbiology Services Colindale, Public Health England	Monica Galiano, Shahjahan Miah, Angie Lackenby, Omolola Akinbami, Tiina Talts, Leena Bhaw, Richard Myers, Steven Platt, Kirstin Edwards, Jonathan Hubb, Joanna Ellis, Maria Zambon
EPI_ISL_414007	hCoV-19/England/200990725/2020	Europe / United Kingdom / England	2020-02-28	Respiratory Virus Unit, Microbiology Services Colindale, Public Health England	Respiratory Virus Unit, Microbiology Services Colindale, Public Health England	Monica Galiano, Shahjahan Miah, Angie Lackenby, Omolola Akinbami, Tiina Talts, Leena Bhaw, Richard Myers, Steven Platt, Kirstin Edwards, Jonathan Hubb, Joanna Ellis, Maria Zambon
EPI_ISL_414008	hCoV-19/England/200960041/2020	Europe / United Kingdom / England	2020-02-27	Respiratory Virus Unit, Microbiology Services Colindale, Public Health England	Respiratory Virus Unit, Microbiology Services Colindale, Public Health England	Monica Galiano, Shahjahan Miah, Angie Lackenby, Omolola Akinbami, Tiina Talts, Leena Bhaw, Richard Myers, Steven Platt, Kirstin Edwards, Jonathan Hubb, Joanna Ellis, Maria Zambon
EPI_ISL_414009	hCoV-19/England/200960515/2020	Europe / United Kingdom / England	2020-02-25	Respiratory Virus Unit, Microbiology Services Colindale, Public Health England	Respiratory Virus Unit, Microbiology Services Colindale, Public Health England	Monica Galiano, Shahjahan Miah, Angie Lackenby, Omolola Akinbami, Tiina Talts, Leena Bhaw, Richard Myers, Steven Platt, Kirstin Edwards, Jonathan Hubb, Joanna Ellis, Maria Zambon
EPI_ISL_414010	hCoV-19/England/200981386/2020	Europe / United Kingdom / England	2020-02-26	Respiratory Virus Unit, Microbiology Services Colindale, Public Health England	Respiratory Virus Unit, Microbiology Services Colindale, Public Health England	Monica Galiano, Shahjahan Miah, Angie Lackenby, Omolola Akinbami, Tiina Talts, Leena Bhaw, Richard Myers, Steven Platt, Kirstin Edwards, Jonathan Hubb, Joanna Ellis, Maria Zambon
EPI_ISL_414011	hCoV-19/England/200990006/2020	Europe / United Kingdom / England	2020-02-26	Respiratory Virus Unit, Microbiology Services Colindale, Public Health England	Respiratory Virus Unit, Microbiology Services Colindale, Public Health England	Monica Galiano, Shahjahan Miah, Angie Lackenby, Omolola Akinbami, Tiina Talts, Leena Bhaw, Richard Myers, Steven Platt, Kirstin Edwards, Jonathan Hubb, Joanna Ellis, Maria Zambon
EPI_ISL_414012	hCoV-19/England/200990723/2020	Europe / United Kingdom / England	2020-02-27	Respiratory Virus Unit, Microbiology Services Colindale, Public Health England	Respiratory Virus Unit, Microbiology Services Colindale, Public Health England	Monica Galiano, Shahjahan Miah, Angie Lackenby, Omolola Akinbami, Tiina Talts, Leena Bhaw, Richard Myers, Steven Platt, Kirstin Edwards, Jonathan Hubb, Joanna Ellis, Maria Zambon
EPI_ISL_414019	hCoV-19/Switzerland/GE3121/2020	Europe / Switzerland / Geneva	2020-02-27	Laboratoire de Virologie, HUG	Swiss National Reference Centre for Influenza	LAUBSCHER Florian et al.
EPI_ISL_414020	hCoV-19/Switzerland/GE5373/2020	Europe / Switzerland / Geneva	2020-02-27	Laboratoire de Virologie, HUG	Swiss National Reference Centre for Influenza	LAUBSCHER Florian et al.
EPI_ISL_414021	hCoV-19/Switzerland/BL0902/2020	Europe / Switzerland / Basel	2020-02-27	Laboratoire de Virologie, HUG	Swiss National Reference Centre for Influenza	LAUBSCHER Florian et al.
EPI_ISL_414022	hCoV-19/Switzerland/GE9586/2020	Europe / Switzerland / Geneva	2020-02-27	Laboratoire de Virologie, HUG	Swiss National Reference Centre for Influenza	LAUBSCHER Florian et al.
EPI_ISL_414023	hCoV-19/Switzerland/VD5615/2020	Europe / Switzerland / Vaud	2020-03-01	Laboratoire de Virologie, HUG	Swiss National Reference Centre for Influenza	LAUBSCHER Florian et al.
EPI_ISL_415470	hCoV-19/Netherlands/NA_14/2020	Europe / Netherlands	2020-03-10	Dutch COVID-19 response team	Erasmus Medical Center	David Nieuwenhuijse, Bas Oude Munnink, Reina Sikkema, Claudia Schapendonk, Irina Chestakova, Anne van der Linden, Mark Pronk, Pascal Lexmond, Corien Swaan, Manon Haverkate, Madelief Mollers, Mart Stein, Sandra Kengne Kamga Mobou, Jeroen van Kampen, Jolanda Voermans, Aura Timen, Corine GeurtsvanKessel, Annemiek van der Eijk, Richard Molenkamp, Marion Koopmans, on behalf of the Dutch national COVID…
EPI_ISL_415471	hCoV-19/Netherlands/NA_15/2020	Europe / Netherlands	2020-03-11	Dutch COVID-19 response team	Erasmus Medical Center	David Nieuwenhuijse, Bas Oude Munnink, Reina Sikkema, Claudia Schapendonk, Irina Chestakova, Anne van der Linden, Mark Pronk, Pascal Lexmond, Corien Swaan, Manon Haverkate, Madelief Mollers, Mart Stein, Sandra Kengne Kamga Mobou, Jeroen van Kampen, Jolanda Voermans, Aura Timen, Corine GeurtsvanKessel, Annemiek van der Eijk, Richard Molenkamp, Marion Koopmans, on behalf of the Dutch national COVID…
EPI_ISL_415472	hCoV-19/Netherlands/NA_16/2020	Europe / Netherlands	2020-03-11	Dutch COVID-19 response team	Erasmus Medical Center	David Nieuwenhuijse, Bas Oude Munnink, Reina Sikkema, Claudia Schapendonk, Irina Chestakova, Anne van der Linden, Mark Pronk, Pascal Lexmond, Corien Swaan, Manon Haverkate, Madelief Mollers, Mart Stein, Sandra Kengne Kamga Mobou, Jeroen van Kampen, Jolanda Voermans, Aura Timen, Corine GeurtsvanKessel, Annemiek van der Eijk, Richard Molenkamp, Marion Koopmans, on behalf of the Dutch national COVID…
EPI_ISL_415473	hCoV-19/Netherlands/NA_17/2020	Europe / Netherlands	2020-03-09	Dutch COVID-19 response team	Erasmus Medical Center	David Nieuwenhuijse, Bas Oude Munnink, Reina Sikkema, Claudia Schapendonk, Irina Chestakova, Anne van der Linden, Mark Pronk, Pascal Lexmond, Corien Swaan, Manon Haverkate, Madelief Mollers, Mart Stein, Sandra Kengne Kamga Mobou, Jeroen van Kampen, Jolanda Voermans, Aura Timen, Corine GeurtsvanKessel, Annemiek van der Eijk, Richard Molenkamp, Marion Koopmans, on behalf of the Dutch national COVID…
EPI_ISL_415474	hCoV-19/Netherlands/NA_18/2020	Europe / Netherlands	2020-03-09	Dutch COVID-19 response team	Erasmus Medical Center	David Nieuwenhuijse, Bas Oude Munnink, Reina Sikkema, Claudia Schapendonk, Irina Chestakova, Anne van der Linden, Mark Pronk, Pascal Lexmond, Corien Swaan, Manon Haverkate, Madelief Mollers, Mart Stein, Sandra Kengne Kamga Mobou, Jeroen van Kampen, Jolanda Voermans, Aura Timen, Corine GeurtsvanKessel, Annemiek van der Eijk, Richard Molenkamp, Marion Koopmans, on behalf of the Dutch national COVID…
EPI_ISL_415475	hCoV-19/Netherlands/NA_19/2020	Europe / Netherlands	2020-03-12	Dutch COVID-19 response team	Erasmus Medical Center	David Nieuwenhuijse, Bas Oude Munnink, Reina Sikkema, Claudia Schapendonk, Irina Chestakova, Anne van der Linden, Mark Pronk, Pascal Lexmond, Corien Swaan, Manon Haverkate, Madelief Mollers, Mart Stein, Sandra Kengne Kamga Mobou, Jeroen van Kampen, Jolanda Voermans, Aura Timen, Corine GeurtsvanKessel, Annemiek van der Eijk, Richard Molenkamp, Marion Koopmans, on behalf of the Dutch national COVID…
EPI_ISL_415476	hCoV-19/Netherlands/NA_2/2020	Europe / Netherlands	2020-03-10	Dutch COVID-19 response team	Erasmus Medical Center	David Nieuwenhuijse, Bas Oude Munnink, Reina Sikkema, Claudia Schapendonk, Irina Chestakova, Anne van der Linden, Mark Pronk, Pascal Lexmond, Corien Swaan, Manon Haverkate, Madelief Mollers, Mart Stein, Sandra Kengne Kamga Mobou, Jeroen van Kampen, Jolanda Voermans, Aura Timen, Corine GeurtsvanKessel, Annemiek van der Eijk, Richard Molenkamp, Marion Koopmans, on behalf of the Dutch national COVID…
EPI_ISL_415478	hCoV-19/Netherlands/NA_21/2020	Europe / Netherlands	2020-03-08	Dutch COVID-19 response team	Erasmus Medical Center	David Nieuwenhuijse, Bas Oude Munnink, Reina Sikkema, Claudia Schapendonk, Irina Chestakova, Anne van der Linden, Mark Pronk, Pascal Lexmond, Corien Swaan, Manon Haverkate, Madelief Mollers, Mart Stein, Sandra Kengne Kamga Mobou, Jeroen van Kampen, Jolanda Voermans, Aura Timen, Corine GeurtsvanKessel, Annemiek van der Eijk, Richard Molenkamp, Marion Koopmans, on behalf of the Dutch national COVID…
EPI_ISL_415480	hCoV-19/Netherlands/NA_23/2020	Europe / Netherlands	2020-03-09	Dutch COVID-19 response team	Erasmus Medical Center	David Nieuwenhuijse, Bas Oude Munnink, Reina Sikkema, Claudia Schapendonk, Irina Chestakova, Anne van der Linden, Mark Pronk, Pascal Lexmond, Corien Swaan, Manon Haverkate, Madelief Mollers, Mart Stein, Sandra Kengne Kamga Mobou, Jeroen van Kampen, Jolanda Voermans, Aura Timen, Corine GeurtsvanKessel, Annemiek van der Eijk, Richard Molenkamp, Marion Koopmans, on behalf of the Dutch national COVID…
EPI_ISL_415481	hCoV-19/Netherlands/NA_24/2020	Europe / Netherlands	2020-03-08	Dutch COVID-19 response team	Erasmus Medical Center	David Nieuwenhuijse, Bas Oude Munnink, Reina Sikkema, Claudia Schapendonk, Irina Chestakova, Anne van der Linden, Mark Pronk, Pascal Lexmond, Corien Swaan, Manon Haverkate, Madelief Mollers, Mart Stein, Sandra Kengne Kamga Mobou, Jeroen van Kampen, Jolanda Voermans, Aura Timen, Corine GeurtsvanKessel, Annemiek van der Eijk, Richard Molenkamp, Marion Koopmans, on behalf of the Dutch national COVID…
EPI_ISL_415482	hCoV-19/Netherlands/NA_25/2020	Europe / Netherlands	2020-03-09	Dutch COVID-19 response team	Erasmus Medical Center	David Nieuwenhuijse, Bas Oude Munnink, Reina Sikkema, Claudia Schapendonk, Irina Chestakova, Anne van der Linden, Mark Pronk, Pascal Lexmond, Corien Swaan, Manon Haverkate, Madelief Mollers, Mart Stein, Sandra Kengne Kamga Mobou, Jeroen van Kampen, Jolanda Voermans, Aura Timen, Corine GeurtsvanKessel, Annemiek van der Eijk, Richard Molenkamp, Marion Koopmans, on behalf of the Dutch national COVID…
EPI_ISL_415483	hCoV-19/Netherlands/NA_26/2020	Europe / Netherlands	2020-03-09	Dutch COVID-19 response team	Erasmus Medical Center	David Nieuwenhuijse, Bas Oude Munnink, Reina Sikkema, Claudia Schapendonk, Irina Chestakova, Anne van der Linden, Mark Pronk, Pascal Lexmond, Corien Swaan, Manon Haverkate, Madelief Mollers, Mart Stein, Sandra Kengne Kamga Mobou, Jeroen van Kampen, Jolanda Voermans, Aura Timen, Corine GeurtsvanKessel, Annemiek van der Eijk, Richard Molenkamp, Marion Koopmans, on behalf of the Dutch national COVID…
EPI_ISL_415484	hCoV-19/Netherlands/NA_27/2020	Europe / Netherlands	2020-03-13	Dutch COVID-19 response team	Erasmus Medical Center	David Nieuwenhuijse, Bas Oude Munnink, Reina Sikkema, Claudia Schapendonk, Irina Chestakova, Anne van der Linden, Mark Pronk, Pascal Lexmond, Corien Swaan, Manon Haverkate, Madelief Mollers, Mart Stein, Sandra Kengne Kamga Mobou, Jeroen van Kampen, Jolanda Voermans, Aura Timen, Corine GeurtsvanKessel, Annemiek van der Eijk, Richard Molenkamp, Marion Koopmans, on behalf of the Dutch national COVID…
EPI_ISL_415485	hCoV-19/Netherlands/NA_28/2020	Europe / Netherlands	2020-03-12	Dutch COVID-19 response team	Erasmus Medical Center	David Nieuwenhuijse, Bas Oude Munnink, Reina Sikkema, Claudia Schapendonk, Irina Chestakova, Anne van der Linden, Mark Pronk, Pascal Lexmond, Corien Swaan, Manon Haverkate, Madelief Mollers, Mart Stein, Sandra Kengne Kamga Mobou, Jeroen van Kampen, Jolanda Voermans, Aura Timen, Corine GeurtsvanKessel, Annemiek van der Eijk, Richard Molenkamp, Marion Koopmans, on behalf of the Dutch national COVID…
EPI_ISL_415486	hCoV-19/Netherlands/NA_29/2020	Europe / Netherlands	2020-03-13	Dutch COVID-19 response team	Erasmus Medical Center	David Nieuwenhuijse, Bas Oude Munnink, Reina Sikkema, Claudia Schapendonk, Irina Chestakova, Anne van der Linden, Mark Pronk, Pascal Lexmond, Corien Swaan, Manon Haverkate, Madelief Mollers, Mart Stein, Sandra Kengne Kamga Mobou, Jeroen van Kampen, Jolanda Voermans, Aura Timen, Corine GeurtsvanKessel, Annemiek van der Eijk, Richard Molenkamp, Marion Koopmans, on behalf of the Dutch national COVID…
EPI_ISL_415487	hCoV-19/Netherlands/NA_30/2020	Europe / Netherlands	2020-03-13	Dutch COVID-19 response team	Erasmus Medical Center	David Nieuwenhuijse, Bas Oude Munnink, Reina Sikkema, Claudia Schapendonk, Irina Chestakova, Anne van der Linden, Mark Pronk, Pascal Lexmond, Corien Swaan, Manon Haverkate, Madelief Mollers, Mart Stein, Sandra Kengne Kamga Mobou, Jeroen van Kampen, Jolanda Voermans, Aura Timen, Corine GeurtsvanKessel, Annemiek van der Eijk, Richard Molenkamp, Marion Koopmans, on behalf of the Dutch national COVID…
EPI_ISL_415488	hCoV-19/Netherlands/NA_31/2020	Europe / Netherlands	2020-03-13	Dutch COVID-19 response team	Erasmus Medical Center	David Nieuwenhuijse, Bas Oude Munnink, Reina Sikkema, Claudia Schapendonk, Irina Chestakova, Anne van der Linden, Mark Pronk, Pascal Lexmond, Corien Swaan, Manon Haverkate, Madelief Mollers, Mart Stein, Sandra Kengne Kamga Mobou, Jeroen van Kampen, Jolanda Voermans, Aura Timen, Corine GeurtsvanKessel, Annemiek van der Eijk, Richard Molenkamp, Marion Koopmans, on behalf of the Dutch national COVID…
EPI_ISL_415491	hCoV-19/Netherlands/NA_34/2020	Europe / Netherlands	2020-03-07	Dutch COVID-19 response team	Erasmus Medical Center	David Nieuwenhuijse, Bas Oude Munnink, Reina Sikkema, Claudia Schapendonk, Irina Chestakova, Anne van der Linden, Mark Pronk, Pascal Lexmond, Corien Swaan, Manon Haverkate, Madelief Mollers, Mart Stein, Sandra Kengne Kamga Mobou, Jeroen van Kampen, Jolanda Voermans, Aura Timen, Corine GeurtsvanKessel, Annemiek van der Eijk, Richard Molenkamp, Marion Koopmans, on behalf of the Dutch national COVID…
EPI_ISL_415492	hCoV-19/Netherlands/NA_35/2020	Europe / Netherlands	2020-03-10	Dutch COVID-19 response team	Erasmus Medical Center	David Nieuwenhuijse, Bas Oude Munnink, Reina Sikkema, Claudia Schapendonk, Irina Chestakova, Anne van der Linden, Mark Pronk, Pascal Lexmond, Corien Swaan, Manon Haverkate, Madelief Mollers, Mart Stein, Sandra Kengne Kamga Mobou, Jeroen van Kampen, Jolanda Voermans, Aura Timen, Corine GeurtsvanKessel, Annemiek van der Eijk, Richard Molenkamp, Marion Koopmans, on behalf of the Dutch national COVID…
EPI_ISL_415495	hCoV-19/Netherlands/NA_6/2020	Europe / Netherlands	2020-03-10	Dutch COVID-19 response team	Erasmus Medical Center	David Nieuwenhuijse, Bas Oude Munnink, Reina Sikkema, Claudia Schapendonk, Irina Chestakova, Anne van der Linden, Mark Pronk, Pascal Lexmond, Corien Swaan, Manon Haverkate, Madelief Mollers, Mart Stein, Sandra Kengne Kamga Mobou, Jeroen van Kampen, Jolanda Voermans, Aura Timen, Corine GeurtsvanKessel, Annemiek van der Eijk, Richard Molenkamp, Marion Koopmans, on behalf of the Dutch national COVID…
EPI_ISL_415496	hCoV-19/Netherlands/NA_7/2020	Europe / Netherlands	2020-03-09	Dutch COVID-19 response team	Erasmus Medical Center	David Nieuwenhuijse, Bas Oude Munnink, Reina Sikkema, Claudia Schapendonk, Irina Chestakova, Anne van der Linden, Mark Pronk, Pascal Lexmond, Corien Swaan, Manon Haverkate, Madelief Mollers, Mart Stein, Sandra Kengne Kamga Mobou, Jeroen van Kampen, Jolanda Voermans, Aura Timen, Corine GeurtsvanKessel, Annemiek van der Eijk, Richard Molenkamp, Marion Koopmans, on behalf of the Dutch national COVID…
EPI_ISL_415497	hCoV-19/Netherlands/NA_8/2020	Europe / Netherlands	2020-03-09	Dutch COVID-19 response team	Erasmus Medical Center	David Nieuwenhuijse, Bas Oude Munnink, Reina Sikkema, Claudia Schapendonk, Irina Chestakova, Anne van der Linden, Mark Pronk, Pascal Lexmond, Corien Swaan, Manon Haverkate, Madelief Mollers, Mart Stein, Sandra Kengne Kamga Mobou, Jeroen van Kampen, Jolanda Voermans, Aura Timen, Corine GeurtsvanKessel, Annemiek van der Eijk, Richard Molenkamp, Marion Koopmans, on behalf of the Dutch national COVID…
EPI_ISL_415498	hCoV-19/Netherlands/NA_9/2020	Europe / Netherlands	2020-03-09	Dutch COVID-19 response team	Erasmus Medical Center	David Nieuwenhuijse, Bas Oude Munnink, Reina Sikkema, Claudia Schapendonk, Irina Chestakova, Anne van der Linden, Mark Pronk, Pascal Lexmond, Corien Swaan, Manon Haverkate, Madelief Mollers, Mart Stein, Sandra Kengne Kamga Mobou, Jeroen van Kampen, Jolanda Voermans, Aura Timen, Corine GeurtsvanKessel, Annemiek van der Eijk, Richard Molenkamp, Marion Koopmans, on behalf of the Dutch national COVID…
EPI_ISL_416636	hCoV-19/USA/WA-UW98/2020	North America / USA / Washington	2020-03-12	UW Virology Lab	UW Virology Lab	Pavitra Roychoudhury, Hong Xie, Keith Jerome, Alexander Greninger
EPI_ISL_416641	hCoV-19/USA/WA-UW103/2020	North America / USA / Washington	2020-03-11	UW Virology Lab	UW Virology Lab	Pavitra Roychoudhury, Hong Xie, Keith Jerome, Alexander Greninger
EPI_ISL_416642	hCoV-19/USA/WA-UW104/2020	North America / USA / Washington	2020-03-11	UW Virology Lab	UW Virology Lab	Pavitra Roychoudhury, Hong Xie, Keith Jerome, Alexander Greninger
EPI_ISL_416658	hCoV-19/USA/WA-UW120/2020	North America / USA / Washington	2020-03-11	UW Virology Lab	UW Virology Lab	Pavitra Roychoudhury, Hong Xie, Keith Jerome, Alexander Greninger
EPI_ISL_416660	hCoV-19/USA/WA-UW122/2020	North America / USA	2020-03-10	UW Virology Lab	UW Virology Lab	Pavitra Roychoudhury, Hong Xie, Keith Jerome, Alexander Greninger
EPI_ISL_416661	hCoV-19/USA/WA-UW123/2020	North America / USA / Washington	2020-03-12	UW Virology Lab	UW Virology Lab	Pavitra Roychoudhury, Hong Xie, Keith Jerome, Alexander Greninger
EPI_ISL_416662	hCoV-19/USA/WA-UW124/2020	North America / USA / Washington	2020-03-12	UW Virology Lab	UW Virology Lab	Pavitra Roychoudhury, Hong Xie, Keith Jerome, Alexander Greninger
EPI_ISL_416663	hCoV-19/USA/WA-UW125/2020	North America / USA / Washington	2020-03-12	UW Virology Lab	UW Virology Lab	Pavitra Roychoudhury, Hong Xie, Keith Jerome, Alexander Greninger
EPI_ISL_416673	hCoV-19/USA/OR-UW135/2020	North America / USA / Oregon	2020-03-11	UW Virology Lab	UW Virology Lab	Pavitra Roychoudhury, Hong Xie, Keith Jerome, Alexander Greninger
EPI_ISL_416684	hCoV-19/USA/WA-UW146/2020	North America / USA / Washington	2020-03-14	UW Virology Lab	UW Virology Lab	Pavitra Roychoudhury, Hong Xie, Keith Jerome, Alexander Greninger
EPI_ISL_416690	hCoV-19/USA/WA-UW152/2020	North America / USA / Washington	2020-03-13	UW Virology Lab	UW Virology Lab	Pavitra Roychoudhury, Hong Xie, Keith Jerome, Alexander Greninger
EPI_ISL_416691	hCoV-19/USA/WA-UW153/2020	North America / USA / Washington	2020-03-13	UW Virology Lab	UW Virology Lab	Pavitra Roychoudhury, Hong Xie, Keith Jerome, Alexander Greninger
EPI_ISL_416692	hCoV-19/USA/WA-UW154/2020	North America / USA / Washington	2020-03-14	UW Virology Lab	UW Virology Lab	Pavitra Roychoudhury, Hong Xie, Keith Jerome, Alexander Greninger
EPI_ISL_416696	hCoV-19/USA/CT-UW158/2020	North America / USA / Connecticut	2020-03-13	UW Virology Lab	UW Virology Lab	Pavitra Roychoudhury, Hong Xie, Keith Jerome, Alexander Greninger
EPI_ISL_416697	hCoV-19/USA/CT-UW159/2020	North America / USA / Connecticut	2020-03-13	UW Virology Lab	UW Virology Lab	Pavitra Roychoudhury, Hong Xie, Keith Jerome, Alexander Greninger
EPI_ISL_416698	hCoV-19/USA/WA-UW160/2020	North America / USA / Washington	2020-03-13	UW Virology Lab	UW Virology Lab	Pavitra Roychoudhury, Hong Xie, Keith Jerome, Alexander Greninger
EPI_ISL_416723	hCoV-19/USA/WA-UW185/2020	North America / USA / Washington	2020-03-14	UW Virology Lab	UW Virology Lab	Pavitra Roychoudhury, Hong Xie, Keith Jerome, Alexander Greninger
EPI_ISL_416731	hCoV-19/England/SHEF-BFCC0/2020	Europe / England / Northamtonshire	2020-03-03	Virology Department, Sheffield Teaching Hospitals NHS Foundation Trust	Department of Infection, Immunity and Cardiovascular Disease, The Florey Institute, The Medical School, University of Sheffield	Thushan de Silva, Matthew Parker, Adri Angyal, Rebecca Brown, Matthew Wyles, Mehmet Yavuz, Mohammad Raza, Cariad Evans
EPI_ISL_416750	hCoV-19/France/Lyon_683/2020	Europe / France / ARA	2020-03-06	Institut des Agents Infectieux (IAI) Hospices Civils de Lyon	CNR Virus des Infections Respiratoires - France SUD	Bal, Antonin; Destras, Gregory; Gaymard, Alexandre; Bouscambert-Duchamp, Maude; Cheynet, Valérie; Brengel-Pesce, Karen; Morfin-Sherpa, Florence; Valette, Martine; Josset, Laurence; Lina, Bruno.
EPI_ISL_417093	hCoV-19/USA/WA-S40/2020	North America / USA / Washington / Snohomish County	2020-02-28	Washington State Department of Health	Seattle Flu Study	Chu etl al
EPI_ISL_417095	hCoV-19/USA/WA-S42/2020	North America / USA / Washington / King County	2020-02-28	Washington State Department of Health	Seattle Flu Study	Chu etl al
EPI_ISL_417096	hCoV-19/USA/WA-S43/2020	North America / USA / Washington	2020-02-27	Washington State Department of Health	Seattle Flu Study	Chu etl al
EPI_ISL_417097	hCoV-19/USA/WA-S44/2020	North America / USA / Washington	2020-02-28	Washington State Department of Health	Seattle Flu Study	Chu etl al
EPI_ISL_417098	hCoV-19/USA/WA-S45/2020	North America / USA / Washington	2020-02-29	Washington State Department of Health	Seattle Flu Study	Chu etl al
EPI_ISL_417099	hCoV-19/USA/WA-S46/2020	North America / USA / Washington	2020-02-29	Washington State Department of Health	Seattle Flu Study	Chu etl al
EPI_ISL_417100	hCoV-19/USA/WA-S47/2020	North America / USA / Washington / Snohomish County	2020-02-29	Washington State Department of Health	Seattle Flu Study	Chu etl al
EPI_ISL_417101	hCoV-19/USA/WA-S48/2020	North America / USA / Washington / Snohomish County	2020-02-29	Washington State Department of Health	Seattle Flu Study	Chu etl al
EPI_ISL_417107	hCoV-19/USA/WA-S54/2020	North America / USA / Washington / King County	2020-03-05	Washington State Department of Health	Seattle Flu Study	Chu etl al
EPI_ISL_417108	hCoV-19/USA/WA-S55/2020	North America / USA / Washington / King County	2020-02-29	Washington State Department of Health	Seattle Flu Study	Chu etl al
EPI_ISL_417120	hCoV-19/USA/WA-S67/2020	North America / USA / Washington / King County	2020-03-04	Washington State Department of Health	Seattle Flu Study	Chu etl al
EPI_ISL_417134	hCoV-19/USA/WA-S81/2020	North America / USA / Washington / King County	2020-02-26	Washington State Department of Health	Seattle Flu Study	Chu etl al
EPI_ISL_417135	hCoV-19/USA/WA-S82/2020	North America / USA / Washington / King County	2020-02-22	Washington State Department of Health	Seattle Flu Study	Chu etl al
EPI_ISL_417137	hCoV-19/USA/WA-S84/2020	North America / USA / Washington / King County	2020-02-21	Washington State Department of Health	Seattle Flu Study	Chu etl al
EPI_ISL_417139	hCoV-19/USA/WA-S86/2020	North America / USA / Washington / King County	2020-03-01	Washington State Department of Health	Seattle Flu Study	Chu etl al
EPI_ISL_417142	hCoV-19/USA/WA-S89/2020	North America / USA / Washington / Umatilla County	2020-02-29	Washington State Department of Health	Seattle Flu Study	Chu etl al
EPI_ISL_417143	hCoV-19/USA/WA-S90/2020	North America / USA / Washington / Umatilla County	2020-02-29	Washington State Department of Health	Seattle Flu Study	Chu etl al
EPI_ISL_417144	hCoV-19/USA/WA-S91/2020	North America / USA / Washington / Snohomish County	2020-03-02	Washington State Department of Health	Seattle Flu Study	Chu etl al
EPI_ISL_417145	hCoV-19/USA/WA-S92/2020	North America / USA / Washington / King County	2020-02-29	Washington State Department of Health	Seattle Flu Study	Chu etl al
EPI_ISL_417146	hCoV-19/USA/WA-S93/2020	North America / USA / Washington / King County	2020-02-29	Washington State Department of Health	Seattle Flu Study	Chu etl al
EPI_ISL_417147	hCoV-19/USA/WA-S94/2020	North America / USA / Washington / Snohomish County	2020-02-28	Washington State Department of Health	Seattle Flu Study	Chu etl al
EPI_ISL_417148	hCoV-19/USA/WA-S95/2020	North America / USA / Washington / King County	2020-02-28	Washington State Department of Health	Seattle Flu Study	Chu etl al
EPI_ISL_417149	hCoV-19/USA/WA-S96/2020	North America / USA / Washington / King County	2020-02-28	Washington State Department of Health	Seattle Flu Study	Chu etl al
EPI_ISL_417150	hCoV-19/USA/WA-S97/2020	North America / USA / Washington / King County	2020-02-28	Washington State Department of Health	Seattle Flu Study	Chu etl al
EPI_ISL_417151	hCoV-19/USA/WA-S98/2020	North America / USA / Washington / King County	2020-02-29	Washington State Department of Health	Seattle Flu Study	Chu etl al
EPI_ISL_417152	hCoV-19/USA/WA-S99/2020	North America / USA / Washington / King County	2020-02-28	Washington State Department of Health	Seattle Flu Study	Chu etl al
EPI_ISL_417153	hCoV-19/USA/WA-S100/2020	North America / USA / Washington / King County	2020-02-29	Washington State Department of Health	Seattle Flu Study	Chu etl al
EPI_ISL_417154	hCoV-19/USA/WA-S101/2020	North America / USA / Washington / King County	2020-02-28	Washington State Department of Health	Seattle Flu Study	Chu etl al
EPI_ISL_417155	hCoV-19/USA/WA-S102/2020	North America / USA / Washington / King County	2020-02-28	Washington State Department of Health	Seattle Flu Study	Chu etl al
EPI_ISL_417156	hCoV-19/USA/WA-S103/2020	North America / USA / Washington / King County	2020-02-28	Washington State Department of Health	Seattle Flu Study	Chu etl al
EPI_ISL_417158	hCoV-19/USA/WA-S105/2020	North America / USA / Washington / King County	2020-02-28	Washington State Department of Health	Seattle Flu Study	Chu etl al
EPI_ISL_417159	hCoV-19/USA/WA-S106/2020	North America / USA / Washington / King County	2020-02-29	Washington State Department of Health	Seattle Flu Study	Chu etl al
EPI_ISL_417160	hCoV-19/USA/WA-S107/2020	North America / USA / Washington / King County	2020-02-29	Washington State Department of Health	Seattle Flu Study	Chu etl al
EPI_ISL_417161	hCoV-19/USA/WA-S108/2020	North America / USA / Washington / King County	2020-02-29	Washington State Department of Health	Seattle Flu Study	Chu etl al
EPI_ISL_417162	hCoV-19/USA/WA-S109/2020	North America / USA / Washington / Snohomish County	2020-03-01	Washington State Department of Health	Seattle Flu Study	Chu etl al
EPI_ISL_417168	hCoV-19/USA/WA-S115/2020	North America / USA / Washington / King County	2020-02-29	Washington State Department of Health	Seattle Flu Study	Chu etl al
EPI_ISL_417169	hCoV-19/USA/WA-S116/2020	North America / USA / Washington	2020-03-02	Washington State Department of Health	Seattle Flu Study	Chu etl al
EPI_ISL_417172	hCoV-19/USA/WA-S119/2020	North America / USA / Washington / King County	2020-02-29	Washington State Department of Health	Seattle Flu Study	Chu etl al
EPI_ISL_417192	hCoV-19/USA/MN25-MDH25/2020	North America / USA / Minnesota	2020-03-12	Minnesota Department of Health, Public Health Laboratory	Minnesota Department of Health, Public Health Laboratory	Matt Plumb, Jake Garfin and Xiong Wang
EPI_ISL_417194	hCoV-19/USA/MN26-MDH26/2020	North America / USA / Minnesota	2020-03-12	Minnesota Department of Health, Public Health Laboratory	Minnesota Department of Health, Public Health Laboratory	Matt Plumb, Jake Garfin and Xiong Wang
EPI_ISL_417196	hCoV-19/USA/MN29-MDH29/2020	North America / USA / Minnesota	2020-03-11	Minnesota Department of Health, Public Health Laboratory	Minnesota Department of Health, Public Health Laboratory	Matt Plumb, Jake Garfin and Xiong Wang
EPI_ISL_417198	hCoV-19/USA/MN30-MDH30/2020	North America / USA / Minnesota	2020-03-12	Minnesota Department of Health, Public Health Laboratory	Minnesota Department of Health, Public Health Laboratory	Matt Plumb, Jake Garfin and Xiong Wang
EPI_ISL_417213	hCoV-19/England/20102068502/2020	Europe / United Kingdom / England	2020-03-01	Respiratory Virus Unit, Microbiology Services Colindale, Public Health England	Respiratory Virus Unit, Microbiology Services Colindale, Public Health England	Monica Galiano, Shahjahan Miah, Angie Lackenby, Omolola Akinbami, Tiina Talts, Leena Bhaw, Richard Myers, Steven Platt, Kirstin Edwards, Jonathan Hubb, Joanna Ellis, Maria Zambon
EPI_ISL_417254	hCoV-19/England/20108006802/2020	Europe / United Kingdom / England	2020-03-04	Respiratory Virus Unit, Microbiology Services Colindale, Public Health England	Respiratory Virus Unit, Microbiology Services Colindale, Public Health England	Monica Galiano, Shahjahan Miah, Angie Lackenby, Omolola Akinbami, Tiina Talts, Leena Bhaw, Richard Myers, Steven Platt, Kirstin Edwards, Jonathan Hubb, Joanna Ellis, Maria Zambon
EPI_ISL_417921	hCoV-19/Italy/INMI3/2020	Europe / Italy / Rome	2020-03-01	INMI Lazzaro Spallanzani IRCCS	Laboratory of Virology, INMI Lazzaro Spallanzani IRCCS	Martina Rueca, Barbara Bartolini, Francesco Messina, Cesare E. M. Gruber, Emanuela Giombini, Maria R. Capobianchi, Fabrizio Carletti, Francesca Colavita, Concetta Castilletti, Eleonora Lalle, Daniele Lapa, Giuseppe Ippolito.
EPI_ISL_417922	hCoV-19/Italy/INMI4/2020	Europe / Italy / Rome	2020-02-28	INMI Lazzaro Spallanzani IRCCS	Laboratory of Virology, INMI Lazzaro Spallanzani IRCCS	Cesare E. M. Gruber, Martina Rueca, Barbara Bartolini, Francesco Messina, Emanuela Giombini, Maria R. Capobianchi, Fabrizio Carletti, Francesca Colavita, Concetta Castilletti, Eleonora Lalle, Daniele Lapa, Giuseppe Ippolito.
EPI_ISL_417923	hCoV-19/Italy/INMI5/2020	Europe / Italy / Rome	2020-03-04	INMI Lazzaro Spallanzani IRCCS	Laboratory of Virology, INMI Lazzaro Spallanzani IRCCS	Francesco Messina, Barbara Bartolini, Martina Rueca, Cesare E. M. Gruber, Emanuela Giombini, Maria R. Capobianchi, Fabrizio Carletti, Francesca Colavita, Concetta Castilletti, Eleonora Lalle, Daniele Lapa, Giuseppe Ippolito.
EPI_ISL_417924	hCoV-19/Colombia/Antioquia79256/2020	South America / Colombia / Antioquia	2020-03-11	Secretaría de Salud Medellín	Instituto Nacional de Salud, Universidad Cooperativa de Colombia, Instituto Alexander von Humboldt, Imperial College-London, London School of Hygiene & Tropical Medicine	Marcela Mercado-Reyes, Katherine Laiton-Donato, Diego A. Álvarez-Díaz, Carlos Franco-Muñoz, Jose A. Usme-Ciro, Gloria Puerto, Nicolás D. Franco-Sierra, Mailyn A. Gonzalez, Zulma M. Cucunubá, Christian Julian Villabona‐Arenas, Liz Villabona-Arenas, Sussy Echeverria-Londoño, Astrid C. Flórez, Sergio Gomez Rangel, Luz Dary Rodriguez, Juliana Barbosa, Erika Ospitia, Diana Marcela Walteros-Acero, Mart…
EPI_ISL_417954	hCoV-19/Spain/Madrid_H3_10/2020	Europe / Spain / Madrid	2020-03-12	Hospital Universitario 12 de Octubre	Hospital Universitario La Paz	Elias Dahdouh, Sara González, Fernando Lázaro, Esther Viedma, Natalia Stella, Julio García, Juan Carlos Galán, Rafael Cantón, Mª Dolores Folgueira, Rafael Delgado, Jesús Mingorance
EPI_ISL_417956	hCoV-19/Spain/Madrid_H5_34/2020	Europe / Spain / Madrid	2020-03-11	Hospital Universitario 12 de Octubre	Hospital Universitario La Paz	Elias Dahdouh, Sara González, Fernando Lázaro, Esther Viedma, Natalia Stella, Julio García, Juan Carlos Galán, Rafael Cantón, Mª Dolores Folgueira, Rafael Delgado, Jesús Mingorance
EPI_ISL_417957	hCoV-19/Spain/Madrid_H7_36/2020	Europe / Spain / Madrid	2020-03-12	Hospital Universitario 12 de Octubre	Hospital Universitario La Paz	Elias Dahdouh, Sara González, Fernando Lázaro, Esther Viedma, Natalia Stella, Julio García, Juan Carlos Galán, Rafael Cantón, Mª Dolores Folgueira, Rafael Delgado, Jesús Mingorance
EPI_ISL_417958	hCoV-19/USA/UT-00010/2020	North America / USA / Utah	2020-03-10	Utah Public Health Laboratory	Utah Public Health Laboratory	Erin Young, Kelly Oakeson
EPI_ISL_417960	hCoV-19/USA/UT-00012/2020	North America / USA / Utah	2020-03-12	Utah Public Health Laboratory	Utah Public Health Laboratory	Erin Young, Kelly Oakeson
EPI_ISL_417963	hCoV-19/Spain/Madrid_H10_39/2020	Europe / Spain / Madrid	2020-03-12	Hospital Universitario 12 de Octubre	Hospital Universitario La Paz	Elias Dahdouh, Sara González, Fernando Lázaro, Esther Viedma, Natalia Stella, Julio García, Juan Carlos Galán, Rafael Cantón, Mª Dolores Folgueira, Rafael Delgado, Jesús Mingorance
EPI_ISL_417964	hCoV-19/USA/UT-00014/2020	North America / USA / Utah	2020-03-13	Utah Public Health Laboratory	Utah Public Health Laboratory	Erin Young, Kelly Oakeson
EPI_ISL_417966	hCoV-19/USA/UT-00016/2020	North America / USA / Utah	2020-03-13	Utah Public Health Laboratory	Utah Public Health Laboratory	Erin Young, Kelly Oakeson
EPI_ISL_417967	hCoV-19/Spain/Madrid_H11_40/2020	Europe / Spain / Madrid	2020-03-12	Hospital Universitario 12 de Octubre	Hospital Universitario La Paz	Elias Dahdouh, Sara González, Fernando Lázaro, Esther Viedma, Natalia Stella, Julio García, Juan Carlos Galán, Rafael Cantón, Mª Dolores Folgueira, Rafael Delgado, Jesús Mingorance
EPI_ISL_417972	hCoV-19/Spain/Madrid_LP12_21/2020	Europe / Spain / Madrid	2020-03-09	Hospital Universitario La Paz	Hospital Universitario La Paz	Elias Dahdouh, Sara González, Fernando Lázaro, Esther Viedma, Natalia Stella, Julio García, Juan Carlos Galán, Rafael Cantón, Mª Dolores Folgueira, Rafael Delgado, Jesús Mingorance
EPI_ISL_417975	hCoV-19/Spain/Madrid_LP14_3/2020	Europe / Spain / Madrid	2020-03-09	Hospital Universitario La Paz	Hospital Universitario La Paz	Elias Dahdouh, Sara González, Fernando Lázaro, Esther Viedma, Natalia Stella, Julio García, Juan Carlos Galán, Rafael Cantón, Mª Dolores Folgueira, Rafael Delgado, Jesús Mingorance
EPI_ISL_417978	hCoV-19/Spain/Madrid_LP15_4/2020	Europe / Spain / Madrid	2020-03-09	Hospital Universitario La Paz	Hospital Universitario La Paz	Elias Dahdouh, Sara González, Fernando Lázaro, Esther Viedma, Natalia Stella, Julio García, Juan Carlos Galán, Rafael Cantón, Mª Dolores Folgueira, Rafael Delgado, Jesús Mingorance
EPI_ISL_417979	hCoV-19/Spain/Madrid_R2_15/2020	Europe / Spain / Madrid	2020-03-03	Hospital Universitario Ramón y Cajal	Hospital Universitario La Paz	Elias Dahdouh, Sara González, Fernando Lázaro, Esther Viedma, Natalia Stella, Julio García, Juan Carlos Galán, Rafael Cantón, Mª Dolores Folgueira, Rafael Delgado, Jesús Mingorance
EPI_ISL_417980	hCoV-19/Spain/Madrid_R5_8/2020	Europe / Spain / Madrid	2020-03-03	Hospital Universitario Ramón y Cajal	Hospital Universitario La Paz	Elias Dahdouh, Sara González, Fernando Lázaro, Esther Viedma, Natalia Stella, Julio García, Juan Carlos Galán, Rafael Cantón, Mª Dolores Folgueira, Rafael Delgado, Jesús Mingorance
EPI_ISL_417981	hCoV-19/Spain/Madrid_R10_33/2020	Europe / Spain / Madrid	2020-03-02	Hospital Universitario Ramón y Cajal	Hospital Universitario La Paz	Elias Dahdouh, Sara González, Fernando Lázaro, Esther Viedma, Natalia Stella, Julio García, Juan Carlos Galán, Rafael Cantón, Mª Dolores Folgueira, Rafael Delgado, Jesús Mingorance
EPI_ISL_417986	hCoV-19/Portugal/PT0001b/2020	Europe / Portugal	2020-03-03	Centro Hospitalar e Universitario de Sao Joao, Porto	Instituto Nacional de Saude (INSA)	Guiomar et al
EPI_ISL_417987	hCoV-19/Portugal/PT0003/2020	Europe / Portugal	2020-03-03	Centro Hospitalar e Universitario de Sao Joao, Porto	Instituto Nacional de Saude (INSA)	Guiomar et al
EPI_ISL_417988	hCoV-19/Portugal/PT0004/2020	Europe / Portugal	2020-03-05	CHULC - H Curry Cabral	Instituto Nacional de Saude (INSA)	Guiomar et al
EPI_ISL_417989	hCoV-19/Portugal/PT0005/2020	Europe / Portugal	2020-03-04	Centro Hospitalar e Universitario de Sao Joao, Porto	Instituto Nacional de Saude (INSA)	Guiomar et al
EPI_ISL_417990	hCoV-19/Portugal/PT0006a/2020	Europe / Portugal	2020-03-06	CHULC - H Curry Cabral	Instituto Nacional de Saude (INSA)	Guiomar et al
EPI_ISL_417992	hCoV-19/Portugal/PT0007/2020	Europe / Portugal	2020-03-07	CHULC - H D Estefania	Instituto Nacional de Saude (INSA)	Guiomar et al
EPI_ISL_417993	hCoV-19/Portugal/PT0008/2020	Europe / Portugal	2020-03-08	CHULC - H D Estefania	Instituto Nacional de Saude (INSA)	Guiomar et al
EPI_ISL_417994	hCoV-19/Portugal/PT0009/2020	Europe / Portugal	2020-03-08	CHULC - H Curry Cabral	Instituto Nacional de Saude (INSA)	Guiomar et al
EPI_ISL_417995	hCoV-19/Portugal/PT0010/2020	Europe / Portugal	2020-03-08	CHULC - H Curry Cabral	Instituto Nacional de Saude (INSA)	Guiomar et al
EPI_ISL_417996	hCoV-19/Portugal/PT0011/2020	Europe / Portugal	2020-03-08	CHULC - H Curry Cabral	Instituto Nacional de Saude (INSA)	Guiomar et al
EPI_ISL_417997	hCoV-19/Portugal/PT0012/2020	Europe / Portugal	2020-03-07	Centro Hospital do Porto, E.P.E. - H. Geral de Santo Antonio	Instituto Nacional de Saude (INSA)	Guiomar et al
EPI_ISL_417998	hCoV-19/Portugal/PT0013/2020	Europe / Portugal	2020-03-08	Centro Hospital do Porto, E.P.E. - H. Geral de Santo Antonio	Instituto Nacional de Saude (INSA)	Guiomar et al
EPI_ISL_417999	hCoV-19/Portugal/PT0014/2020	Europe / Portugal	2020-03-07	Centro Hospital do Porto, E.P.E. - H. Geral de Santo Antonio	Instituto Nacional de Saude (INSA)	Guiomar et al
EPI_ISL_418401	hCoV-19/Finland/14M12/2020	Europe / Finland	2020-03-14	Department of Virology and Immunology, University of Helsinki and Helsinki University Hospital, Huslab Finland	Department of Virology, Faculty of Medicine, University of Helsinki, Helsinki, Finland	Teemu Smura, Hannimari Kallio-Kokko, Olli Vapalahti
EPI_ISL_418404	hCoV-19/Finland/14M16/2020	Europe / Finland	2020-03-14	Department of Virology and Immunology, University of Helsinki and Helsinki University Hospital, Huslab Finland	Department of Virology, Faculty of Medicine, University of Helsinki, Helsinki, Finland	Teemu Smura, Hannimari Kallio-Kokko, Olli Vapalahti
EPI_ISL_418406	hCoV-19/Finland/14M26/2020	Europe / Finland	2020-03-14	Department of Virology and Immunology, University of Helsinki and Helsinki University Hospital, Huslab Finland	Department of Virology, Faculty of Medicine, University of Helsinki, Helsinki, Finland	Teemu Smura, Hannimari Kallio-Kokko, Olli Vapalahti
EPI_ISL_418408	hCoV-19/Finland/14M32/2020	Europe / Finland / Helsinki	2020-03-14	Department of Virology and Immunology, University of Helsinki and Helsinki University Hospital, Huslab Finland	Department of Virology, Faculty of Medicine, University of Helsinki, Helsinki, Finland	Teemu Smura, Hannimari Kallio-Kokko, Olli Vapalahti
EPI_ISL_418409	hCoV-19/Finland/14M74/2020	Europe / Finland / Helsinki	2020-03-14	Department of Virology and Immunology, University of Helsinki and Helsinki University Hospital, Huslab Finland	Department of Virology, Faculty of Medicine, University of Helsinki, Helsinki, Finland	Teemu Smura, Hannimari Kallio-Kokko, Olli Vapalahti
EPI_ISL_418410	hCoV-19/Finland/14M77/2020	Europe / Finland / Helsinki	2020-03-14	Department of Virology and Immunology, University of Helsinki and Helsinki University Hospital, Huslab Finland	Department of Virology, Faculty of Medicine, University of Helsinki, Helsinki, Finland	Teemu Smura, Hannimari Kallio-Kokko, Olli Vapalahti
EPI_ISL_418441	hCoV-19/Hangzhou/HZ48/2020	Asia / China / Hangzhou	2020-01-21	Hangzhou Center for Disease Control and Prevention	Inspection Center of Hangzhou Center for Disease Control and Prevention	Yu hua, Wang haoqiu, Li jun, Yu xinfeng, Pan jingcao
EPI_ISL_418442	hCoV-19/Hangzhou/HZ49/2020	Asia / China / Hangzhou	2020-01-21	Hangzhou Center for Disease Control and Prevention	Inspection Center of Hangzhou Center for Disease Control and Prevention	Yu hua, Wang haoqiu, Li jun, Yu xinfeng, Pan jingcao
EPI_ISL_418502	hCoV-19/Hangzhou/HZ60/2020	Asia / China / Hangzhou	2020-01-22	Hangzhou Center for Disease Control and Prevention	Inspection Center of Hangzhou Center for Disease Control and Prevention	Yu hua, Wang haoqiu, Li jun, Yu xinfeng, Pan jingcao
EPI_ISL_418503	hCoV-19/Hangzhou/HZ62/2020	Asia / China / Hangzhou	2020-01-22	Hangzhou Center for Disease Control and Prevention	Inspection Center of Hangzhou Center for Disease Control and Prevention	Yu hua, Wang haoqiu, Li jun, Yu xinfeng, Pan jingcao
EPI_ISL_418504	hCoV-19/Hangzhou/HZ79/2020	Asia / China / Hangzhou	2020-01-21	Hangzhou Center for Disease Control and Prevention	Inspection Center of Hangzhou Center for Disease Control and Prevention	Yu hua, Wang haoqiu, Li jun, Yu xinfeng, Pan jingcao
EPI_ISL_418506	hCoV-19/Hangzhou/HZ90/2020	Asia / China / Hangzhou	2020-01-21	Hangzhou Center for Disease Control and Prevention	Inspection Center of Hanghzou Center for Disease Control and Prevention	Yu hua, Wang haoqiu, Li jun, Yu xinfeng, Pan jingcao
EPI_ISL_418507	hCoV-19/Hangzhou/HZ91/2020	Asia/China/Zhejiang/Hangzhou	2020-01-21	Hangzhou Center for Disease Control and Prevention	Inspection Center of Hangzhou Center for Disease Control and Prevention	Yu hua, Wang haoqiu, Li jun, Yu xinfeng, Pan jingcao
EPI_ISL_418508	hCoV-19/Hangzhou/HZ162/2020	Asia / China / Zhejiang / Hangzhou	2020-01-23	Hangzhou Center for Disease Control and Prevention	Inspection Center of Hangzhou Center for Disease Control and Prevention	Yu hua, Wang haoqiu, Li jun, Yu xinfeng, Pan jingcao
EPI_ISL_418509	hCoV-19/Hangzhou/HZ178/2020	Asia / China / Zhejiang / Hangzhou	2020-01-23	Hangzhou Center for Disease Control and Prevention	Inspection Center of Hangzhou Center for Disease Control and Prevention	Yu hua, Wang haoqiu, Li jun, Yu xinfeng, Pan jingcao
EPI_ISL_418510	hCoV-19/Hangzhou/HZ185/2020	Asia / China / Hangzhou	2020-01-23	Hangzhou Center for Disease Control and Prevention	Insepction Center of Hangzhou Center for Disease Control and Prevention	Yu hua, Wang haoqiu, Li jun, Yu xinfeng, Pan jingcao
EPI_ISL_418511	hCoV-19/Hangzhou/HZ477/2020	Asia / China / Zhejiang / Hangzhou	2020-01-24	Hangzhou Center for Disease Control and Prevention	Inspection Center of Hangzhou Center for Disease Control and Prevention	Yu hua, Wang haoqiu, Li jun, Yu xinfeng, Pan jingcao
EPI_ISL_418512	hCoV-19/Hangzhou/HZ481/2020	Asia / China / Zhejiang / Hangzhou	2020-01-25	Hangzhou Center for Disease Control and Prevention	Inspection Center of Hangzhou Center for Disease Control and Prevention	Yu hua, Wang haoqiu, Li jun, Yu xinfeng, Pan jingcao
EPI_ISL_418513	hCoV-19/Hangzhou/HZ551/2020	Asia / China / Hangzhou	2020-01-25	Hangzhou Center for Disease Control and Prevention	Inspection Center of Hangzhou Center for Disease Control and Prevention	Yu hua, Wang haoqiu, Li jun, Yu xinfeng, Pan jingcao
EPI_ISL_418514	hCoV-19/Hangzhou/HZ576/2020	Asia / China / Zhejiang / Hangzhou	2020-01-25	Hangzhou Center for Disease Control and Prevention	Inspection Center of Hangzhou Center for Disease Control and Prevention	Yu hua, Wang haoqiu, Li jun, Yu xinfeng, Pan jingcao
EPI_ISL_418515	hCoV-19/Hangzhou/HZ638/2020	Asia / China / Hangzhou	2020-01-25	Hangzhou Center for Disease Control and Prevention	Inspection Center of Hangzhou Center for Disease Control and Prevention	Yu hua, Wang haoqiu, Li jun, Yu xinfeng, Pan jingcao
EPI_ISL_418516	hCoV-19/Ireland/21023/2020	Europe / Ireland / Tipperary	2020-03-06	UCD National Virus Reference Laboratory	UCD National Virus Reference Laboratory	Michael Carr, Gabriel Gonzalez, Jonathan Dean, Suzie Coughlan, Alison Murphy, Kevin Byrne, Ken Wolfe, Jeff Connell, Brendan Loftus, Cillian F De Gascun
EPI_ISL_418548	hCoV-19/Ireland/21145/2020	Europe / Ireland / Dublin	2020-03-06	UCD National Virus Reference Laboratory	UCD National Virus Reference Laboratory	Michael Carr, Gabriel Gonzalez, Jonathan Dean, Suzie Coughlan, Alison Murphy, Kevin Byrne, Ken Wolfe, Jeff Connell, Brendan Loftus, Cillian F De Gascun
EPI_ISL_418580	hCoV-19/Ireland/Dublin-22361/2020	Europe / Ireland / Cork	2020-03-08	UCD National Virus Reference Laboratory	UCD National Virus Reference Laboratory	Michael Carr, Gabriel Gonzalez, Jonathan Dean, Suzie Coughlan, Alison Murphy, Kevin Byrne, Ken Wolfe, Jeff Connell, Brendan Loftus, Cillian F De Gascun
EPI_ISL_418581	hCoV-19/Ireland/Dublin-22428/2020	Europe / Ireland / Dublin	2020-03-08	UCD National Virus Reference Laboratory	UCD National Virus Reference Laboratory	Michael Carr, Gabriel Gonzalez, Jonathan Dean, Suzie Coughlan, Alison Murphy, Kevin Byrne, Ken Wolfe, Jeff Connell, Brendan Loftus, Cillian F De Gascun
EPI_ISL_418582	hCoV-19/Ireland/22901/2020	Europe / Ireland / Louth	2020-03-10	UCD National Virus Reference Laboratory	UCD National Virus Reference Laboratory	Michael Carr, Gabriel Gonzalez, Jonathan Dean, Suzie Coughlan, Alison Murphy, Kevin Byrne, Ken Wolfe, Jeff Connell, Brendan Loftus, Cillian F De Gascun
EPI_ISL_418583	hCoV-19/Ireland/24042/2020	Europe / Ireland / Dublin	2020-03-10	UCD National Virus Reference Laboratory	UCD National Virus Reference Laboratory	Michael Carr, Gabriel Gonzalez, Jonathan Dean, Suzie Coughlan, Alison Murphy, Kevin Byrne, Ken Wolfe, Jeff Connell, Brendan Loftus, Cillian F De Gascun
EPI_ISL_418584	hCoV-19/Ireland/24052/2020	Europe / Ireland / Wicklow	2020-03-10	UCD National Virus Reference Laboratory	UCD National Virus Reference Laboratory	Michael Carr, Gabriel Gonzalez, Jonathan Dean, Suzie Coughlan, Alison Murphy, Kevin Byrne, Ken Wolfe, Jeff Connell, Brendan Loftus, Cillian F De Gascun
EPI_ISL_419706	hCoV-19/USA/VA-DCLS-0012/2020	North America / USA / Virginia	2020-03-10	Division of Consolidated Laboratory Services	Division of Consolidated Laboratory Services	Division of Consolidated Laboratory Services
EPI_ISL_419708	hCoV-19/USA/VA-DCLS-0014/2020	North America / USA / Virginia	2020-03-12	Division of Consolidated Laboratory Services	Division of Consolidated Laboratory Services	Division of Consolidated Laboratory Services
EPI_ISL_419709	hCoV-19/Spain/PaisVasco201602/2020	Europe / Spain / BasqueCountry	2020-03-04	HOSPITAL TXAGORRITXU	Instituto de Salud Carlos III	Iglesias-Caballero, M. Molinero Calamita, M. González-Esguevillas, M. Camarero S. Pozo F. Casas I. Jiménez, P. Jiménez, M. Zaballos, A. Monzón, S. Varona, S. Juliá, M. Cuesta, I. Gómez, C.
EPI_ISL_419710	hCoV-19/USA/VA-DCLS-0016/2020	North America / USA / Virginia	2020-03-12	Division of Consolidated Laboratory Services	Division of Consolidated Laboratory Services	Division of Consolidated Laboratory Services
EPI_ISL_419711	hCoV-19/USA/VA-DCLS-0017/2020	North America /USA / Virginia	2020-03-11	Division of Consolidated Laboratory Services	Division of Consolidated Laboratory Services	Division of Consolidated Laboratory Services
EPI_ISL_419712	hCoV-19/USA/VA-DCLS-0020/2020	North America / USA / Virginia	2020-03-10	Division of Consolidated Laboratory Services	Division of Consolidated Laboratory Services	Division of Consolidated Laboratory Services
EPI_ISL_419713	hCoV-19/USA/VA-DCLS-0021/2020	North America / USA / Virginia	2020-03-11	Division of Consolidated Laboratory Services	Division of Consolidated Laboratory Services	Division of Consolidated Laboratory Services
EPI_ISL_419733	hCoV-19/Australia/VIC13/2020	Oceania / Australia / Victoria	2020-01-31	Victorian Infectious Diseases Reference Laboratory (VIDRL)	Victorian Infectious Diseases Reference Laboratory and Microbiological Diagnostic Unit Public Health Laboratory, Doherty Institute	Caly L., Seemann T., Sait, M., Schultz M., Druce J., Sherry, N.
EPI_ISL_419737	hCoV-19/Australia/VIC18/2020	Oceania / Australia / Victoria	2020-03-07	Victorian Infectious Diseases Reference Laboratory (VIDRL)	Victorian Infectious Diseases Reference Laboratory and Microbiological Diagnostic Unit Public Health Laboratory, Doherty Institute	Caly L., Seemann T., Sait, M., Schultz M., Druce J., Sherry, N.
EPI_ISL_419740	hCoV-19/Australia/VIC21/2020	Oceania / Australia / Victoria	2020-03-09	Victorian Infectious Diseases Reference Laboratory (VIDRL)	Victorian Infectious Diseases Reference Laboratory and Microbiological Diagnostic Unit Public Health Laboratory, Doherty Institute	Caly L., Seemann T., Sait, M., Schultz M., Druce J., Sherry, N.
EPI_ISL_419745	hCoV-19/Australia/VIC26/2020	Oceania / Australia / Victoria	2020-03-10	Victorian Infectious Diseases Reference Laboratory (VIDRL)	Victorian Infectious Diseases Reference Laboratory and Microbiological Diagnostic Unit Public Health Laboratory, Doherty Institute	Caly L., Seemann T., Sait, M., Schultz M., Druce J., Sherry, N.
EPI_ISL_419746	hCoV-19/Australia/VIC27/2020	Oceania / Australia / Victoria	2020-03-10	Victorian Infectious Diseases Reference Laboratory (VIDRL)	Victorian Infectious Diseases Reference Laboratory and Microbiological Diagnostic Unit Public Health Laboratory, Doherty Institute	Caly L., Seemann T., Sait, M., Schultz M., Druce J., Sherry, N.
EPI_ISL_419749	hCoV-19/Australia/VIC30/2020	Oceania / Australia / Victoria	2020-03-10	Victorian Infectious Diseases Reference Laboratory (VIDRL)	Victorian Infectious Diseases Reference Laboratory and Microbiological Diagnostic Unit Public Health Laboratory, Doherty Institute	Caly L., Seemann T., Sait, M., Schultz M., Druce J., Sherry, N.
EPI_ISL_419750	hCoV-19/Australia/VIC31/2020	Oceania / Australia / Victoria	2020-03-10	Victorian Infectious Diseases Reference Laboratory (VIDRL)	Victorian Infectious Diseases Reference Laboratory and Microbiological Diagnostic Unit Public Health Laboratory, Doherty Institute	Caly L., Seemann T., Sait, M., Schultz M., Druce J., Sherry, N.
EPI_ISL_419751	hCoV-19/Australia/VIC32/2020	Oceania / Australia / Victoria	2020-03-10	Victorian Infectious Diseases Reference Laboratory (VIDRL)	Victorian Infectious Diseases Reference Laboratory and Microbiological Diagnostic Unit Public Health Laboratory, Doherty Institute	Caly L., Seemann T., Sait, M., Schultz M., Druce J., Sherry, N.
EPI_ISL_419752	hCoV-19/Australia/VIC33/2020	Oceania / Australia / Victoria	2020-03-10	Victorian Infectious Diseases Reference Laboratory (VIDRL)	Victorian Infectious Diseases Reference Laboratory and Microbiological Diagnostic Unit Public Health Laboratory, Doherty Institute	Caly L., Seemann T., Sait, M., Schultz M., Druce J., Sherry, N.
EPI_ISL_419754	hCoV-19/Australia/VIC37/2020	Oceania / Australia / Victoria	2020-03-11	Victorian Infectious Diseases Reference Laboratory (VIDRL)	Victorian Infectious Diseases Reference Laboratory and Microbiological Diagnostic Unit Public Health Laboratory, Doherty Institute	Caly L., Seemann T., Sait, M., Schultz M., Druce J., Sherry, N.
EPI_ISL_419756	hCoV-19/Australia/VIC38/2020	Oceania / Australia / Victoria	2020-03-11	Victorian Infectious Diseases Reference Laboratory (VIDRL)	Victorian Infectious Diseases Reference Laboratory and Microbiological Diagnostic Unit Public Health Laboratory, Doherty Institute	Caly L., Seemann T., Sait, M., Schultz M., Druce J., Sherry, N.
EPI_ISL_419765	hCoV-19/Australia/VIC36/2020	Oceania / Australia / Victoria	2020-03-10	Victorian Infectious Diseases Reference Laboratory (VIDRL)	Victorian Infectious Diseases Reference Laboratory and Microbiological Diagnostic Unit Public Health Laboratory, Doherty Institute	Caly L., Seemann T., Sait, M., Schultz M., Druce J., Sherry, N.
EPI_ISL_419767	hCoV-19/Australia/VIC44/2020	Oceania / Australia / Victoria	2020-03-11	Victorian Infectious Diseases Reference Laboratory (VIDRL)	Victorian Infectious Diseases Reference Laboratory and Microbiological Diagnostic Unit Public Health Laboratory, Doherty Institute	Caly L., Seemann T., Sait, M., Schultz M., Druce J., Sherry, N.
EPI_ISL_419768	hCoV-19/Australia/VIC52/2020	Oceania / Australia / Victoria	2020-03-12	Victorian Infectious Diseases Reference Laboratory (VIDRL)	Victorian Infectious Diseases Reference Laboratory and Microbiological Diagnostic Unit Public Health Laboratory, Doherty Institute	Caly L., Seemann T., Sait, M., Schultz M., Druce J., Sherry, N.
EPI_ISL_419770	hCoV-19/Australia/VIC54/2020	Oceania / Australia / Victoria	2020-03-12	Victorian Infectious Diseases Reference Laboratory (VIDRL)	Victorian Infectious Diseases Reference Laboratory and Microbiological Diagnostic Unit Public Health Laboratory, Doherty Institute	Caly L., Seemann T., Sait, M., Schultz M., Druce J., Sherry, N.
EPI_ISL_419774	hCoV-19/Australia/VIC62/2020	Oceania / Australia / Victoria	2020-03-13	Victorian Infectious Diseases Reference Laboratory (VIDRL)	Victorian Infectious Diseases Reference Laboratory and Microbiological Diagnostic Unit Public Health Laboratory, Doherty Institute	Caly L., Seemann T., Sait, M., Schultz M., Druce J., Sherry, N.
EPI_ISL_419780	hCoV-19/Australia/VIC66/2020	Oceania / Australia / Victoria	2020-03-13	Victorian Infectious Diseases Reference Laboratory (VIDRL)	Victorian Infectious Diseases Reference Laboratory and Microbiological Diagnostic Unit Public Health Laboratory, Doherty Institute	Caly L., Seemann T., Sait, M., Schultz M., Druce J., Sherry, N.
EPI_ISL_419781	hCoV-19/Australia/VIC67/2020	Oceania / Australia / Victoria	2020-03-13	Victorian Infectious Diseases Reference Laboratory (VIDRL)	Victorian Infectious Diseases Reference Laboratory and Microbiological Diagnostic Unit Public Health Laboratory, Doherty Institute	Caly L., Seemann T., Sait, M., Schultz M., Druce J., Sherry, N.
EPI_ISL_419787	hCoV-19/Australia/VIC75/2020	Oceania / Australia / Victoria	2020-03-14	Victorian Infectious Diseases Reference Laboratory (VIDRL)	Victorian Infectious Diseases Reference Laboratory and Microbiological Diagnostic Unit Public Health Laboratory, Doherty Institute	Caly L., Seemann T., Sait, M., Schultz M., Druce J., Sherry, N.
EPI_ISL_419794	hCoV-19/Australia/VIC82/2020	Oceania / Australia / Victoria	2020-03-14	Victorian Infectious Diseases Reference Laboratory (VIDRL)	Victorian Infectious Diseases Reference Laboratory and Microbiological Diagnostic Unit Public Health Laboratory, Doherty Institute	Caly L., Seemann T., Sait, M., Schultz M., Druce J., Sherry, N.
EPI_ISL_419831	hCoV-19/Australia/NT01/2020	Oceania / Australia / Northern Territory	2020-02-21	Royal Darwin Hospital	Victorian Infectious Diseases Reference Laboratory and Microbiological Diagnostic Unit Public Health Laboratory, Doherty Institute	Meumann, E., Seemann T., Sait, M., Schultz M., Caly L., Druce J.
EPI_ISL_419832	hCoV-19/Australia/NT02/2020	Oceania / Australia / Northern Territory	2020-02-21	Royal Darwin Hospital	Victorian Infectious Diseases Reference Laboratory and Microbiological Diagnostic Unit Public Health Laboratory, Doherty Institute	Meumann, E., Seemann T., Sait, M., Schultz M., Caly L., Druce J.
EPI_ISL_419834	hCoV-19/Australia/VIC138/2020	Oceania / Australia / Victoria	2020-02-23	Victorian Infectious Diseases Reference Laboratory (VIDRL)	Victorian Infectious Diseases Reference Laboratory and Microbiological Diagnostic Unit Public Health Laboratory, Doherty Institute	Caly L., Seemann T., Sait, M., Schultz M., Druce J., Sherry, N.
EPI_ISL_419835	hCoV-19/Australia/NT05/2020	Oceania / Australia / Northern Territory	2020-02-24	Royal Darwin Hospital	Victorian Infectious Diseases Reference Laboratory and Microbiological Diagnostic Unit Public Health Laboratory, Doherty Institute	Meumann, E., Seemann T., Sait, M., Schultz M., Caly L., Druce J.
EPI_ISL_420784	hCoV-19/USA/AZ_4811/2020	North America / USA / Arizona	2020-03-02	AZ Department of Health Services	Pathogen Discovery, Respiratory Viruses Branch, Division of Viral Diseases, Centers for Disease Control and Prevention	Krista Queen, Yan Li, Ying Tao, Jing Zhang, Anne Uehara, Clinton R. Paden, Haibin Wang, Rachel Marine, Mary S. Keckler, Alison S. Laufer Halpin, Jasmine Padilla, Justin Lee, Christopher A. Elkins, Suxiang Tong
EPI_ISL_420785	hCoV-19/USA/FL_6318/2020	North America / USA / Florida	2020-03-02	FL Bureau of Health Laboratories Tampa	Pathogen Discovery, Respiratory Viruses Branch, Division of Viral Diseases, Centers for Disease Control and Prevention	Krista Queen, Yan Li, Ying Tao, Jing Zhang, Anne Uehara, Clinton R. Paden, Haibin Wang, Rachel Marine, Mary S. Keckler, Alison S. Laufer Halpin, Jasmine Padilla, Justin Lee, Christopher A. Elkins, Suxiang Tong
EPI_ISL_420786	hCoV-19/USA/GA_1320/2020	North America / USA / Georgia	2020-03-03	GA Department of Public Health	Pathogen Discovery, Respiratory Viruses Branch, Division of Viral Diseases, Centers for Disease Control and Prevention	Krista Queen, Yan Li, Ying Tao, Jing Zhang, Anne Uehara, Clinton R. Paden, Haibin Wang, Rachel Marine, Mary S. Keckler, Alison S. Laufer Halpin, Jasmine Padilla, Justin Lee, Christopher A. Elkins, Suxiang Tong
EPI_ISL_420787	hCoV-19/USA/GA_1299/2020	North America / USA / Georgia	2020-03-03	GA Department of Public Health	Pathogen Discovery, Respiratory Viruses Branch, Division of Viral Diseases, Centers for Disease Control and Prevention	Krista Queen, Yan Li, Ying Tao, Jing Zhang, Anne Uehara, Clinton R. Paden, Haibin Wang, Rachel Marine, Mary S. Keckler, Alison S. Laufer Halpin, Jasmine Padilla, Justin Lee, Christopher A. Elkins, Suxiang Tong
EPI_ISL_420788	hCoV-19/USA/GA_1445/2020	North America / USA / Georgia	2020-03-04	GA Department of Public Health	Pathogen Discovery, Respiratory Viruses Branch, Division of Viral Diseases, Centers for Disease Control and Prevention	Krista Queen, Yan Li, Ying Tao, Jing Zhang, Anne Uehara, Clinton R. Paden, Haibin Wang, Rachel Marine, Mary S. Keckler, Alison S. Laufer Halpin, Jasmine Padilla, Justin Lee, Christopher A. Elkins, Suxiang Tong
EPI_ISL_420789	hCoV-19/USA/IL_1375/2020	North America / USA / Illinois	2020-03-01	Illinois Department of Public Health Chicago Laboratory	Pathogen Discovery, Respiratory Viruses Branch, Division of Viral Diseases, Centers for Disease Control and Prevention	Krista Queen, Yan Li, Ying Tao, Jing Zhang, Anne Uehara, Clinton R. Paden, Haibin Wang, Rachel Marine, Mary S. Keckler, Alison S. Laufer Halpin, Jasmine Padilla, Justin Lee, Christopher A. Elkins, Suxiang Tong
EPI_ISL_420790	hCoV-19/USA/IL_1293/2020	North America / USA / Illinois	2020-03-01	Illinois Department of Public Health Chicago Laboratory	Pathogen Discovery, Respiratory Viruses Branch, Division of Viral Diseases, Centers for Disease Control and Prevention	Krista Queen, Yan Li, Ying Tao, Jing Zhang, Anne Uehara, Clinton R. Paden, Haibin Wang, Rachel Marine, Mary S. Keckler, Alison S. Laufer Halpin, Jasmine Padilla, Justin Lee, Christopher A. Elkins, Suxiang Tong
EPI_ISL_420791	hCoV-19/USA/NH_0004/2020	North America / USA / New Hampshire	2020-02-29	NH Department of Health and Human Services Public Health Labs	Pathogen Discovery, Respiratory Viruses Branch, Division of Viral Diseases, Centers for Disease Control and Prevention	Krista Queen, Yan Li, Ying Tao, Jing Zhang, Anne Uehara, Clinton R. Paden, Haibin Wang, Rachel Marine, Mary S. Keckler, Alison S. Laufer Halpin, Jasmine Padilla, Justin Lee, Christopher A. Elkins, Suxiang Tong
EPI_ISL_420792	hCoV-19/USA/NH_0008/2020	North America / USA / New Hampshire	2020-03-02	NH Department of Health and Human Services Public Health Labs	Pathogen Discovery, Respiratory Viruses Branch, Division of Viral Diseases, Centers for Disease Control and Prevention	Krista Queen, Yan Li, Ying Tao, Jing Zhang, Anne Uehara, Clinton R. Paden, Haibin Wang, Rachel Marine, Mary S. Keckler, Alison S. Laufer Halpin, Jasmine Padilla, Justin Lee, Christopher A. Elkins, Suxiang Tong
EPI_ISL_420794	hCoV-19/USA/OR_5430/2020	North America / USA / Oregon	2020-03-01	Oregon State Public Health- Virology section	Pathogen Discovery, Respiratory Viruses Branch, Division of Viral Diseases, Centers for Disease Control and Prevention	Krista Queen, Yan Li, Ying Tao, Jing Zhang, Anne Uehara, Clinton R. Paden, Haibin Wang, Rachel Marine, Mary S. Keckler, Alison S. Laufer Halpin, Jasmine Padilla, Justin Lee, Christopher A. Elkins, Suxiang Tong
EPI_ISL_420795	hCoV-19/USA/RI_0556/2020	North America / USA / Rhode Island	2020-03-01	RI State Health Laboratory	Pathogen Discovery, Respiratory Viruses Branch, Division of Viral Diseases, Centers for Disease Control and Prevention	Krista Queen, Yan Li, Ying Tao, Jing Zhang, Anne Uehara, Clinton R. Paden, Haibin Wang, Rachel Marine, Mary S. Keckler, Alison S. Laufer Halpin, Jasmine Padilla, Justin Lee, Christopher A. Elkins, Suxiang Tong
EPI_ISL_420796	hCoV-19/USA/TX_2039/2020	North America / USA / Texas	2020-02-29	Texas DSHS Lab Services	Pathogen Discovery, Respiratory Viruses Branch, Division of Viral Diseases, Centers for Disease Control and Prevention	Krista Queen, Yan Li, Ying Tao, Jing Zhang, Anne Uehara, Clinton R. Paden, Haibin Wang, Rachel Marine, Mary S. Keckler, Alison S. Laufer Halpin, Jasmine Padilla, Justin Lee, Christopher A. Elkins, Suxiang Tong
EPI_ISL_420797	hCoV-19/USA/TX_2817/2020	North America / USA / Texas	2020-03-01	Texas DSHS Lab Services	Pathogen Discovery, Respiratory Viruses Branch, Division of Viral Diseases, Centers for Disease Control and Prevention	Krista Queen, Yan Li, Ying Tao, Jing Zhang, Anne Uehara, Clinton R. Paden, Haibin Wang, Rachel Marine, Mary S. Keckler, Alison S. Laufer Halpin, Jasmine Padilla, Justin Lee, Christopher A. Elkins, Suxiang Tong
EPI_ISL_420798	hCoV-19/USA/TX_2967/2020	North America / USA / Texas	2020-03-01	Texas DSHS Lab Services	Pathogen Discovery, Respiratory Viruses Branch, Division of Viral Diseases, Centers for Disease Control and Prevention	Krista Queen, Yan Li, Ying Tao, Jing Zhang, Anne Uehara, Clinton R. Paden, Haibin Wang, Rachel Marine, Mary S. Keckler, Alison S. Laufer Halpin, Jasmine Padilla, Justin Lee, Christopher A. Elkins, Suxiang Tong
EPI_ISL_420799	hCoV-19/Korea/BA-ACH_2604/2020	Asia / Korea	2020-02-27	Brian D. Allgood Army Community Hospital	Pathogen Discovery, Respiratory Viruses Branch, Division of Viral Diseases, Centers for Disease Control and Prevention	Krista Queen, Yan Li, Ying Tao, Jing Zhang, Anne Uehara, Clinton R. Paden, Haibin Wang, Rachel Marine, Mary S. Keckler, Alison S. Laufer Halpin, Jasmine Padilla, Justin Lee, Christopher A. Elkins, Suxiang Tong
EPI_ISL_420889	hCoV-19/Japan/Hu_DP_Kng_19-031/2020	Asia / Japan	2020-02-14	unknown	Takayuki Hishiki Kanagawa Prefectural Institute of Public Health	Hishiki,T., Suzuki,R., Sakuragi,J., Usui,K., Tanaka,Y., Kawai,J., Kogo,Y., Matsuki,Y., An,T., Hayashizaki,Y. and Takasaki,T.
EPI_ISL_420899	hCoV-19/Germany/BAV-V2010492/2020	Europe / Germany / Munich	2020-03-11	Max von Pettenkofer Institute, Virology, National Reference Center for Retroviruses, LMU Munich	Laboratory for Functional Genome Analysis, Dept. Genomics, Gene Center of the LMU Munich	Max Muenchhoff, Stefan Krebs, Alexander Graf, Ashok Varadharajan, Oliver Keppler, Helmut Blum
EPI_ISL_421171	hCoV-19/Spain/Madrid_H12_1301/2020	Europe / Spain/ Madrid	2020-03-05	Hospital Universitario 12 de Octubre	Hospital Universitario 12 de Octubre	Esther Viedma, Sara González, Elias Dahdouh, Raúl Recio, Fernando Lázaro, Julio García, Mª Dolores Folgueira, Jesús Mingorance, Rafael Delgado
EPI_ISL_421172	hCoV-19/Spain/Madrid_H12_1502/2020	Europe / Spain/ Madrid	2020-03-09	Hospital Universitario 12 de Octubre	Hospital Universitario 12 de Octubre	Esther Viedma, Sara González, Elias Dahdouh, Raúl Recio, Fernando Lázaro, Julio García, Mª Dolores Folgueira, Jesús Mingorance, Rafael Delgado
EPI_ISL_421173	hCoV-19/Spain/Madrid_H12_1703/2020	Europe / Spain / Madrid	2020-03-08	Hospital Universitario 12 de Octubre	Hospital Universitario 12 de Octubre	Esther Viedma, Sara González, Elias Dahdouh, Raúl Recio, Fernando Lázaro, Julio García, Mª Dolores Folgueira, Jesús Mingorance, Rafael Delgado
EPI_ISL_421222	hCoV-19/Hangzhou/HZCDC6706/2020	Asia / China / Hangzhou	2020-03-14	Hangzhou Center for Diseases Control and Prevention	Hangzhou Center for Diseases Control and Prevention	Jun Li, Haoqiu Wang, Lingfeng Mao, Hua Yu, Xinfen Yu, Zhou Sun, Xin Qian, Shuchang Chen, Junfang Chen, Xuchu Wang
EPI_ISL_421224	hCoV-19/Hangzhou/HZCDC0162/2020	Asia / China / Hangzhou	2020-01-23	Hangzhou Center for Diseases Control and Prevention	Hangzhou Center for Diseases Control and Prevention	Jun Li, Haoqiu Wang, Lingfeng Mao, Hua Yu, Xinfen Yu, Zhou Sun, Xin Qian, Shuchang Chen, Junfang Chen, Xuchu Wang
EPI_ISL_422642	hCoV-19/Netherlands/Gelderland_6/2020	Europe / Netherlands / Gelderland	2020-03-09	Dutch COVID-19 response team	Erasmus Medical Center	Bas Oude Munnink, David Nieuwenhuijse, Reina Sikkema, Claudia Schapendonk, Irina Chestakova, Anne van der Linden, Theo Bestebroer, Stefan van Nieuwkoop, Mark Pronk, Pascal Lexmond, Corien Swaan, Manon Haverkate, Madelief Mollers, Mart Stein, Sandra Kengne Kamga Mobou, Jeroen van Kampen, Jolanda Voermans, Aura Timen, Corine GeurtsvanKessel, Annemiek van der Eijk, Richard Molenkamp, Marion Koopmans…
EPI_ISL_422643	hCoV-19/Netherlands/Gelderland_7/2020	Europe / Netherlands / Gelderland	2020-03-11	Dutch COVID-19 response team	Erasmus Medical Center	Bas Oude Munnink, David Nieuwenhuijse, Reina Sikkema, Claudia Schapendonk, Irina Chestakova, Anne van der Linden, Theo Bestebroer, Stefan van Nieuwkoop, Mark Pronk, Pascal Lexmond, Corien Swaan, Manon Haverkate, Madelief Mollers, Mart Stein, Sandra Kengne Kamga Mobou, Jeroen van Kampen, Jolanda Voermans, Aura Timen, Corine GeurtsvanKessel, Annemiek van der Eijk, Richard Molenkamp, Marion Koopmans…
EPI_ISL_422644	hCoV-19/Netherlands/Gelderland_8/2020	Europe / Netherlands / Gelderland	2020-03-13	Dutch COVID-19 response team	Erasmus Medical Center	Bas Oude Munnink, David Nieuwenhuijse, Reina Sikkema, Claudia Schapendonk, Irina Chestakova, Anne van der Linden, Theo Bestebroer, Stefan van Nieuwkoop, Mark Pronk, Pascal Lexmond, Corien Swaan, Manon Haverkate, Madelief Mollers, Mart Stein, Sandra Kengne Kamga Mobou, Jeroen van Kampen, Jolanda Voermans, Aura Timen, Corine GeurtsvanKessel, Annemiek van der Eijk, Richard Molenkamp, Marion Koopmans…
EPI_ISL_422662	hCoV-19/Netherlands/NA_114/2020	Europe / Netherlands	2020-03-10	Dutch COVID-19 response team	Erasmus Medical Center	Bas Oude Munnink, David Nieuwenhuijse, Reina Sikkema, Claudia Schapendonk, Irina Chestakova, Anne van der Linden, Theo Bestebroer, Stefan van Nieuwkoop, Mark Pronk, Pascal Lexmond, Corien Swaan, Manon Haverkate, Madelief Mollers, Mart Stein, Sandra Kengne Kamga Mobou, Jeroen van Kampen, Jolanda Voermans, Aura Timen, Corine GeurtsvanKessel, Annemiek van der Eijk, Richard Molenkamp, Marion Koopmans…
EPI_ISL_423802	hCoV-19/England/20132079304/2020	Europe / United Kingdom / England	2020-02-23	Respiratory Virus Unit, Microbiology Services Colindale, Public Health England	Respiratory Virus Unit, Microbiology Services Colindale, Public Health England	Monica Galiano, Shahjahan Miah, Angie Lackenby, Omolola Akinbami, Tiina Talts, Leena Bhaw, Richard Myers, Steven Platt, Kirstin Edwards, Jonathan Hubb, Joanna Ellis, Maria Zambon
EPI_ISL_424342	hCoV-19/Italy/INMI8/2020	Europe / Italy / Rome	2020-03-07	INMI Lazzaro Spallanzani IRCCS	Laboratory of Virology, INMI Lazzaro Spallanzani IRCCS	Concetta Castilletti, Barbara Bartolini, Martina Rueca, Cesare Ernesto Maria Gruber, Francesco Messina, Fabrizio Carletti, Eleonora Lalle, Licia Bordi, Giulia Matusali, Francesca Colavita, Maria Rosaria Capobianchi, Francesco Vairo, Giuseppe Ippolito, Antonino Di Caro
EPI_ISL_424344	hCoV-19/Italy/INMI10/2020	Europe / Italy / Rome	2020-03-04	INMI Lazzaro Spallanzani IRCCS	Laboratory of Virology, INMI Lazzaro Spallanzani IRCCS	Eleonora Lalle, Barbara Bartolini, Martina Rueca, Cesare Ernesto Maria Gruber, Francesco Messina, Fabrizio Carletti, Licia Bordi, Giulia Matusali, Francesca Colavita, Maria Rosaria Capobianchi, Concetta Castilletti, Francesco Vairo, Giuseppe Ippolito, Antonino Di Caro
EPI_ISL_424345	hCoV-19/Mexico/CDMX-INER_01/2020	North America / Mexico / Mexico City	2020-03-12	Instituto Nacional de Enfermedades Respiratorias	Instituto Nacional de Enfermedades Respiratorias	Joel Armando Vázquez Pérez, Celia Boukadida, Santiago Avila Ríos, Mario Mújica Sánchez, José Arturo Martínez Orozco, Eduardo Becerril Vargas, Jorge Salas Hernández, Irma López Martínez, Lucia Hernández Rivas, Gisela Barrera Badillo, Edgar Mendieta Condado, Fabiola Garcés Ayala, Adnan Araiza Rodríguez, José Ernesto Ramírez González, Victor Hugo Borja Aburto, Concepción Grajales Muñiz, Cesar Raúl G…
EPI_ISL_424352	hCoV-19/Fuyang/FY002/2020	Asia / China / Anhui / Fuyang	2020-03-10	unknown	Clinical Laboratory	Ge,B.
EPI_ISL_424355	hCoV-19/Beijing/Wuhan_IME-BJ01/2020	Asia / China / Beijing	2020-01-24	unknown	Beijing Institute of Microbiology and Epidemiology	Fan,H., Qin,E., Wu,Y., Guo,Y., Zhang,X., Yong,Y., Hou,J., Xu,Z., Mu,J., Teng,Y., Mi,Z., Yang,R., Song,Y., Li,B. and Cui,Y.
EPI_ISL_424356	hCoV-19/Beijing/Wuhan_IME-BJ02/2020	Asia / China / Beijing	2020-01-25	unknown	Beijing Institute of Microbiology and Epidemiology	Fan,H., Qin,E., Wu,Y., Guo,Y., Zhang,X., Yong,Y., Hou,J., Xu,Z., Mu,J., Teng,Y., Mi,Z., Yang,R., Song,Y., Li,B. and Cui,Y.
EPI_ISL_424357	hCoV-19/Beijing/Wuhan_IME-BJ03/2020	Asia / China / Beijing	2020-01-28	unknown	Beijing Institute of Microbiology and Epidemiology	Fan,H., Qin,E., Wu,Y., Guo,Y., Zhang,X., Yong,Y., Hou,J., Xu,Z., Mu,J., Teng,Y., Mi,Z., Yang,R., Song,Y., Li,B. and Cui,Y.
EPI_ISL_424358	hCoV-19/Beijing/Wuhan_IME-BJ04/2020	Asia / China / Beijing	2020-01-28	unknown	Beijing Institute of Microbiology and Epidemiology	Fan,H., Qin,E., Wu,Y., Guo,Y., Zhang,X., Yong,Y., Hou,J., Xu,Z., Mu,J., Teng,Y., Mi,Z., Yang,R., Song,Y., Li,B. and Cui,Y.
EPI_ISL_424359	hCoV-19/Beijing/Wuhan_IME-BJ05/2020	Asia / China / Beijing	2020-01-27	unknown	Beijing Institute of Microbiology and Epidemiology	Fan,H., Qin,E., Wu,Y., Guo,Y., Zhang,X., Yong,Y., Hou,J., Xu,Z., Mu,J., Teng,Y., Mi,Z., Yang,R., Song,Y., Li,B. and Cui,Y.
EPI_ISL_426025	hCoV-19/USA/NY-Wadsworth-10496-01/2020	North America / USA / New York	2020-03-03	Wadsworth Center, New York State Department.of Health	Wadsworth Center, New York State Department.of Health	Kirsten St. George, Daryl M. Lamson, Sara Griesemer, Jonathan Plitnick, Navjot Singh, Matthew D. Shudt, Erica Lasek-Nesselquist
EPI_ISL_426031	hCoV-19/USA/NY-Wadsworth-10704-01/2020	North America / USA / New York	2020-03-04	Wadsworth Center, New York State Department.of Health	Wadsworth Center, New York State Department.of Health	Kirsten St. George, Daryl M. Lamson, Sara Griesemer, Jonathan Plitnick, Navjot Singh, Matthew D. Shudt, Erica Lasek-Nesselquist
EPI_ISL_426032	hCoV-19/USA/NY-Wadsworth-10707-01/2020	North America / USA / New York	2020-03-04	Wadsworth Center, New York State Department.of Health	Wadsworth Center, New York State Department.of Health	Kirsten St. George, Daryl M. Lamson, Sara Griesemer, Jonathan Plitnick, Navjot Singh, Matthew D. Shudt, Erica Lasek-Nesselquist
EPI_ISL_426035	hCoV-19/USA/NY-Wadsworth-10957-02/2020	North America / USA / New York	2020-03-04	Wadsworth Center, New York State Department.of Health	Wadsworth Center, New York State Department.of Health	Kirsten St. George, Daryl M. Lamson, Sara Griesemer, Jonathan Plitnick, Navjot Singh, Matthew D. Shudt, Erica Lasek-Nesselquist
EPI_ISL_426036	hCoV-19/USA/NY-Wadsworth-10958-01/2020	North America / USA / New York	2020-03-04	Wadsworth Center, New York State Department.of Health	Wadsworth Center, New York State Department.of Health	Kirsten St. George, Daryl M. Lamson, Sara Griesemer, Jonathan Plitnick, Navjot Singh, Matthew D. Shudt, Erica Lasek-Nesselquist
EPI_ISL_426039	hCoV-19/USA/NY-Wadsworth-11003-01/2020	North America / USA / New York	2020-03-05	Wadsworth Center, New York State Department.of Health	Wadsworth Center, New York State Department.of Health	Kirsten St. George, Daryl M. Lamson, Sara Griesemer, Jonathan Plitnick, Navjot Singh, Matthew D. Shudt, Erica Lasek-Nesselquist
EPI_ISL_426042	hCoV-19/USA/NY-Wadsworth-11202-01/2020	North America / USA / New York	2020-03-06	Wadsworth Center, New York State Department.of Health	Wadsworth Center, New York State Department.of Health	Kirsten St. George, Daryl M. Lamson, Sara Griesemer, Jonathan Plitnick, Navjot Singh, Matthew D. Shudt, Erica Lasek-Nesselquist
EPI_ISL_426045	hCoV-19/USA/NY-Wadsworth-11344-01/2020	North America / USA / New York	2020-03-06	Wadsworth Center, New York State Department.of Health	Wadsworth Center, New York State Department.of Health	Kirsten St. George, Daryl M. Lamson, Sara Griesemer, Jonathan Plitnick, Navjot Singh, Matthew D. Shudt, Erica Lasek-Nesselquist
EPI_ISL_426046	hCoV-19/USA/NY-Wadsworth-11353-01/2020	North America / USA / New York	2020-03-06	Wadsworth Center, New York State Department.of Health	Wadsworth Center, New York State Department.of Health	Kirsten St. George, Daryl M. Lamson, Sara Griesemer, Jonathan Plitnick, Navjot Singh, Matthew D. Shudt, Erica Lasek-Nesselquist
EPI_ISL_426047	hCoV-19/USA/NY-Wadsworth-11354-01/2020	North America / USA / New York	2020-03-06	Wadsworth Center, New York State Department.of Health	Wadsworth Center, New York State Department.of Health	Kirsten St. George, Daryl M. Lamson, Sara Griesemer, Jonathan Plitnick, Navjot Singh, Matthew D. Shudt, Erica Lasek-Nesselquist
EPI_ISL_426048	hCoV-19/USA/NY-Wadsworth-11379-01/2020	North America / USA / New York	2020-03-06	Wadsworth Center, New York State Department.of Health	Wadsworth Center, New York State Department.of Health	Kirsten St. George, Daryl M. Lamson, Sara Griesemer, Jonathan Plitnick, Navjot Singh, Matthew D. Shudt, Erica Lasek-Nesselquist
EPI_ISL_426163	hCoV-19/Korea/KCDC2003/2020	Asia / South Korea	2020-02-23	Division of Viral Diseases, Center for Laboratory Control of Infectious Diseases, Korea Centers for Diseases Control and Prevention	Division of Viral Diseases, Center for Laboratory Control of Infectious Diseases, Korea Centers for Diseases Control and Prevention	Jeong-Min Kim, Yoon-Seok Chung, Namjoo Lee, Mi-Seon Kim, Sang Hee Woo, Hye-Jun Jo, Sehee Park, Heui Man Kim, Jun-Sub Kim, Junhyeong Jang, Myung Guk Han
EPI_ISL_426164	hCoV-19/Korea/KCDC2004/2020	Asia / South Korea	2020-02-02	Division of Viral Diseases, Center for Laboratory Control of Infectious Diseases, Korea Centers for Diseases Control and Prevention	Division of Viral Diseases, Center for Laboratory Control of Infectious Diseases, Korea Centers for Diseases Control and Prevention	Jeong-Min Kim, Yoon-Seok Chung, Namjoo Lee, Mi-Seon Kim, Sang Hee Woo, Hye-Jun Jo, Sehee Park, Heui Man Kim, Jun-Sub Kim, Junhyeong Jang, Dong Hyun Song, Daesang Lee, Seong Tae Jeong, Myung Guk Han
EPI_ISL_426166	hCoV-19/Korea/KCDC2005/2020	Asia / South Korea	2020-02-04	Division of Viral Diseases, Center for Laboratory Control of Infectious Diseases, Korea Centers for Diseases Control and Prevention	Division of Viral Diseases, Center for Laboratory Control of Infectious Diseases, Korea Centers for Diseases Control and Prevention	Jeong-Min Kim, Yoon-Seok Chung, Namjoo Lee, Mi-Seon Kim, Sang Hee Woo, Hye-Jun Jo, Sehee Park, Heui Man Kim, Jun-Sub Kim, Junhyeong Jang, Myung Guk Han
EPI_ISL_426168	hCoV-19/Korea/KCDC2006/2020	Asia / South Korea	2020-02-02	Division of Viral Diseases, Center for Laboratory Control of Infectious Diseases, Korea Centers for Diseases Control and Prevention	Division of Viral Diseases, Center for Laboratory Control of Infectious Diseases, Korea Centers for Diseases Control and Prevention	Jeong-Min Kim, Yoon-Seok Chung, Namjoo Lee, Mi-Seon Kim, Sang Hee Woo, Hye-Jun Jo, Sehee Park, Heui Man Kim, Jun-Sub Kim, Junhyeong Jang, Myung Guk Han
EPI_ISL_426169	hCoV-19/Korea/KCDC2007/2020	Asia / South Korea	2020-02-05	Division of Viral Diseases, Center for Laboratory Control of Infectious Diseases, Korea Centers for Diseases Control and Prevention	Division of Viral Diseases, Center for Laboratory Control of Infectious Diseases, Korea Centers for Diseases Control and Prevention	Jeong-Min Kim, Yoon-Seok Chung, Namjoo Lee, Mi-Seon Kim, Sang Hee Woo, Hye-Jun Jo, Sehee Park, Heui Man Kim, Jun-Sub Kim, Junhyeong Jang, Dong Hyun Song, Daesang Lee, Seong Tae Jeong, Myung Guk Han
EPI_ISL_426171	hCoV-19/Korea/KCDC2008/2020	Asia / South Korea	2020-02-05	Division of Viral Diseases, Center for Laboratory Control of Infectious Diseases, Korea Centers for Diseases Control and Prevention	Division of Viral Diseases, Center for Laboratory Control of Infectious Diseases, Korea Centers for Diseases Control and Prevention	Jeong-Min Kim, Yoon-Seok Chung, Namjoo Lee, Mi-Seon Kim, Sang Hee Woo, Hye-Jun Jo, Sehee Park, Heui Man Kim, Jun-Sub Kim, Junhyeong Jang, Dong Hyun Song, Daesang Lee, Seong Tae Jeong, Myung Guk Han
EPI_ISL_426173	hCoV-19/Korea/KCDC2009/2020	Asia / South Korea	2020-02-07	Division of Viral Diseases, Center for Laboratory Control of Infectious Diseases, Korea Centers for Diseases Control and Prevention	Division of Viral Diseases, Center for Laboratory Control of Infectious Diseases, Korea Centers for Diseases Control and Prevention	Jeong-Min Kim, Yoon-Seok Chung, Namjoo Lee, Mi-Seon Kim, Sang Hee Woo, Hye-Jun Jo, Sehee Park, Heui Man Kim, Jun-Sub Kim, Junhyeong Jang, Myung Guk Han
EPI_ISL_426180	hCoV-19/Korea/KCDC2010/2020	Asia / South Korea	2020-02-05	Division of Viral Diseases, Center for Laboratory Control of Infectious Diseases, Korea Centers for Diseases Control and Prevention	Division of Viral Diseases, Center for Laboratory Control of Infectious Diseases, Korea Centers for Diseases Control and Prevention	Jeong-Min Kim, Yoon-Seok Chung, Namjoo Lee, Mi-Seon Kim, Sang Hee Woo, Hye-Jun Jo, Sehee Park, Heui Man Kim, Jun-Sub Kim, Junhyeong Jang, Myung Guk Han
EPI_ISL_426181	hCoV-19/Korea/KCDC2011/2020	Asia / South Korea	2020-02-23	Division of Viral Diseases, Center for Laboratory Control of Infectious Diseases, Korea Centers for Diseases Control and Prevention	Division of Viral Diseases, Center for Laboratory Control of Infectious Diseases, Korea Centers for Diseases Control and Prevention	Jeong-Min Kim, Yoon-Seok Chung, Namjoo Lee, Mi-Seon Kim, Sang Hee Woo, Hye-Jun Jo, Sehee Park, Heui Man Kim, Jun-Sub Kim, Junhyeong Jang, Myung Guk Han
EPI_ISL_426182	hCoV-19/Korea/KCDC2012/2020	Asia / South Korea	2020-02-09	Division of Viral Diseases, Center for Laboratory Control of Infectious Diseases, Korea Centers for Diseases Control and Prevention	Division of Viral Diseases, Center for Laboratory Control of Infectious Diseases, Korea Centers for Diseases Control and Prevention	Jeong-Min Kim, Yoon-Seok Chung, Namjoo Lee, Mi-Seon Kim, Sang Hee Woo, Hye-Jun Jo, Sehee Park, Heui Man Kim, Jun-Sub Kim, Junhyeong Jang, Myung Guk Han
EPI_ISL_426183	hCoV-19/Korea/KCDC2013/2020	Asia / South Korea	2020-02-23	Division of Viral Diseases, Center for Laboratory Control of Infectious Diseases, Korea Centers for Diseases Control and Prevention	Division of Viral Diseases, Center for Laboratory Control of Infectious Diseases, Korea Centers for Diseases Control and Prevention	Jeong-Min Kim, Yoon-Seok Chung, Namjoo Lee, Mi-Seon Kim, Sang Hee Woo, Hye-Jun Jo, Sehee Park, Heui Man Kim, Jun-Sub Kim, Junhyeong Jang, Myung Guk Han
EPI_ISL_426187	hCoV-19/Korea/KCDC2014/2020	Asia / South Korea	2020-02-12	Division of Viral Diseases, Center for Laboratory Control of Infectious Diseases, Korea Centers for Diseases Control and Prevention	Division of Viral Diseases, Center for Laboratory Control of Infectious Diseases, Korea Centers for Diseases Control and Prevention	Jeong-Min Kim, Yoon-Seok Chung, Namjoo Lee, Mi-Seon Kim, Sang Hee Woo, Hye-Jun Jo, Sehee Park, Heui Man Kim, Jun-Sub Kim, Junhyeong Jang, Myung Guk Han
EPI_ISL_402119	hCoV-19/Wuhan/IVDC-HB-01/2019	Asia / China / Hubei / Wuhan	2019-12-30	National Institute for Viral Disease Control and Prevention, China CDC	National Institute for Viral Disease Control and Prevention, China CDC	Wenjie Tan，Xiang Zhao，Wenling Wang，Xuejun Ma，Yongzhong Jiang，Roujian Lu, Ji Wang, Weimin Zhou，Peihua Niu，Peipei Liu，Faxian Zhan，Weifeng Shi，Baoying Huang，Jun Liu，Li Zhao，Yao Meng，Xiaozhou He，Fei Ye，Na Zhu，Yang Li，Jing Chen，Wenbo Xu，George F. Gao，Guizhen Wu
EPI_ISL_402120	hCoV-19/Wuhan/IVDC-HB-04/2020	Asia / China / Hubei / Wuhan	2020-01-01	National Institute for Viral Disease Control and Prevention, China CDC	National Institute for Viral Disease Control and Prevention, China CDC	Wenjie Tan，Xiang Zhao，Wenling Wang，Xuejun Ma，Yongzhong Jiang，Roujian Lu，Ji Wang，Weimin Zhou，Peihua Niu，Peipei Liu，Faxian Zhan，Weifeng Shi，Baoying Huang，Jun Liu，Li Zhao，Yao Meng，Xiaozhou He，Fei Ye，Na Zhu，Yang Li，Jing Chen，Wenbo Xu，George F. Gao，Guizhen Wu
EPI_ISL_402121	hCoV-19/Wuhan/IVDC-HB-05/2019	Asia / China / Hubei / Wuhan	2019-12-30	National Institute for Viral Disease Control and Prevention, China CDC	National Institute for Viral Disease Control and Prevention, China CDC	Wenjie Tan，Xuejun Ma，Xiang Zhao，Wenling Wang，Yongzhong Jiang，Roujian Lu，Ji Wang，Peihua Niu, Weimin Zhou, Faxian Zhan，Weifeng Shi，Baoying Huang，Jun Liu，Li Zhao，Yao Meng，Fei Ye，Na Zhu, Xiaozhou He，Peipei Liu, Yang Li，Jing Chen，Wenbo Xu，George F. Gao，Guizhen Wu
EPI_ISL_402123	hCoV-19/Wuhan/IPBCAMS-WH-01/2019	Asia / China / Hubei / Wuhan	2019-12-24	Institute of Pathogen Biology, Chinese Academy of Medical Sciences & Peking Union Medical College	Institute of Pathogen Biology, Chinese Academy of Medical Sciences & Peking Union Medical College	Lili Ren, Jianwei Wang, Qi Jin, Zichun Xiang, Zhiqiang Wu, Chao Wu, Yiwei Liu
EPI_ISL_402124	hCoV-19/Wuhan/WIV04/2019	Asia / China / Hubei / Wuhan	2019-12-30	Wuhan Jinyintan Hospital	Wuhan Institute of Virology, Chinese Academy of Sciences	Peng Zhou, Xing-Lou Yang, Ding-Yu Zhang, Lei Zhang, Yan Zhu, Hao-Rui Si, Zhengli Shi
EPI_ISL_402125	hCoV-19/Wuhan-Hu-1/2019	Asia / China	2019-12-31	unknown	National Institute for Communicable Disease Control and Prevention (ICDC) Chinese Center for Disease Control and Prevention (China CDC)	Zhang,Y.-Z., Wu,F., Chen,Y.-M., Pei,Y.-Y., Xu,L., Wang,W., Zhao,S., Yu,B., Hu,Y., Tao,Z.-W., Song,Z.-G., Tian,J.-H., Zhang,Y.-L., Liu,Y., Zheng,J.-J., Dai,F.-H., Wang,Q.-M., She,J.-L. and Zhu,T.-Y.
EPI_ISL_402127	hCoV-19/Wuhan/WIV02/2019	Asia / China / Hubei / Wuhan	2019-12-30	Wuhan Jinyintan Hospital	Wuhan Institute of Virology, Chinese Academy of Sciences	Peng Zhou, Xing-Lou Yang, Ding-Yu Zhang, Lei Zhang, Yan Zhu, Hao-Rui Si, Zhengli Shi
EPI_ISL_402128	hCoV-19/Wuhan/WIV05/2019	Asia / China / Hubei / Wuhan	2019-12-30	Wuhan Jinyintan Hospital	Wuhan Institute of Virology, Chinese Academy of Sciences	Peng Zhou, Xing-Lou Yang, Ding-Yu Zhang, Lei Zhang, Yan Zhu, Hao-Rui Si, Zhengli Shi
EPI_ISL_402129	hCoV-19/Wuhan/WIV06/2019	Asia / China / Hubei / Wuhan	2019-12-30	Wuhan Jinyintan Hospital	Wuhan Institute of Virology, Chinese Academy of Sciences	Peng Zhou, Xing-Lou Yang, Ding-Yu Zhang, Lei Zhang, Yan Zhu, Hao-Rui Si, Zhengli Shi
EPI_ISL_402130	hCoV-19/Wuhan/WIV07/2019	Asia / China / Hubei / Wuhan	2019-12-30	Wuhan Jinyintan Hospital	Wuhan Institute of Virology, Chinese Academy of Sciences	Peng Zhou, Xing-Lou Yang, Ding-Yu Zhang, Lei Zhang, Yan Zhu, Hao-Rui Si, Zhengli Shi
EPI_ISL_402132	hCoV-19/Wuhan/HBCDC-HB-01/2019	Asia / China / Hubei / Wuhan	2019-12-30	Wuhan Jinyintan Hospital	Hubei Provincial Center for Disease Control and Prevention	Bin Fang, Xiang Li, Xiao Yu, Linlin Liu, Bo Yang, Faxian Zhan, Guojun Ye, Xixiang Huo, Junqiang Xu, Bo Yu, Kun Cai, Jing Li, Yongzhong Jiang.
EPI_ISL_403929	hCoV-19/Wuhan/IPBCAMS-WH-04/2019	Asia / China / Hubei / Wuhan	2019-12-30	Institute of Pathogen Biology, Chinese Academy of Medical Sciences & Peking Union Medical College	Institute of Pathogen Biology, Chinese Academy of Medical Sciences & Peking Union Medical College	Lili Ren, Jianwei Wang, Qi Jin, Zichun Xiang, Zhiqiang Wu, Chao Wu, Yiwei Liu
EPI_ISL_403930	hCoV-19/Wuhan/IPBCAMS-WH-03/2019	Asia / China / Hubei / Wuhan	2019-12-30	Institute of Pathogen Biology, Chinese Academy of Medical Sciences & Peking Union Medical College	Institute of Pathogen Biology, Chinese Academy of Medical Sciences & Peking Union Medical College	Lili Ren, Jianwei Wang, Qi Jin, Zichun Xiang, Zhiqiang Wu, Chao Wu, Yiwei Liu
EPI_ISL_403931	hCoV-19/Wuhan/IPBCAMS-WH-02/2019	Asia / China / Hubei / Wuhan	2019-12-30	Institute of Pathogen Biology, Chinese Academy of Medical Sciences & Peking Union Medical College	Institute of Pathogen Biology, Chinese Academy of Medical Sciences & Peking Union Medical College	Lili Ren, Jianwei Wang, Qi Jin, Zichun Xiang, Zhiqiang Wu, Chao Wu, Yiwei Liu
EPI_ISL_403932	hCoV-19/Guangdong/20SF012/2020	Asia / China / Guandong / Shenzhen	2020-01-14	Guangdong Provincial Center for Diseases Control and Prevention; Guangdong Provincial Public Health	Department of Microbiology, Guangdong Provincial Center for Diseases Control and Prevention	Min Kang, Jie Wu, Jing Lu, Tao Liu, Baisheng Li, Shujiang Mei, Feng Ruan, Lifeng Lin, Changwen Ke, Haojie Zhong, Yingtao Zhang, Lirong Zou, Xuguang Chen, Qi Zhu, Jianpeng Xiao, Jianxiang Geng, Zhe Liu, Jianxiong Hu, Weilin Zeng, Xing Li, Yuhuang Liao, Xiujuan Tang, Songjian Xiao, Ying Wang, Yingchao Song, Xue Zhuang, Lijun Liang, Guanhao He, Huihong Deng, Tie Song, Jianfeng He, Wenjun Ma
EPI_ISL_403933	hCoV-19/Guangdong/20SF013/2020	Asia / China / Guandong / Shenzhen	2020-01-15	Guangdong Provincial Center for Diseases Control and Prevention; Guangdong Provincial Public Health	Department of Microbiology, Guangdong Provincial Center for Diseases Control and Prevention	Min Kang, Jie Wu, Jing Lu, Tao Liu, Baisheng Li, Shujiang Mei, Feng Ruan, Lifeng Lin, Changwen Ke, Haojie Zhong, Yingtao Zhang, Lirong Zou, Xuguang Chen, Qi Zhu, Jianpeng Xiao, Jianxiang Geng, Zhe Liu, Jianxiong Hu, Weilin Zeng, Xing Li, Yuhuang Liao, Xiujuan Tang, Songjian Xiao, Ying Wang, Yingchao Song, Xue Zhuang, Lijun Liang, Guanhao He, Huihong Deng, Tie Song, Jianfeng He, Wenjun Ma
EPI_ISL_403934	hCoV-19/Guangdong/20SF014/2020	Asia / China / Guandong / Shenzhen	2020-01-15	Guangdong Provincial Center for Diseases Control and Prevention; Guangdong Provincial Public Health	Department of Microbiology, Guangdong Provincial Center for Diseases Control and Prevention	Min Kang, Jie Wu, Jing Lu, Tao Liu, Baisheng Li, Shujiang Mei, Feng Ruan, Lifeng Lin, Changwen Ke, Haojie Zhong, Yingtao Zhang, Lirong Zou, Xuguang Chen, Qi Zhu, Jianpeng Xiao, Jianxiang Geng, Zhe Liu, Jianxiong Hu, Weilin Zeng, Xing Li, Yuhuang Liao, Xiujuan Tang, Songjian Xiao, Ying Wang, Yingchao Song, Xue Zhuang, Lijun Liang, Guanhao He, Huihong Deng, Tie Song, Jianfeng He, Wenjun Ma
EPI_ISL_403935	hCoV-19/Guangdong/20SF025/2020	Asia / China / Guangdong / Shenzhen	2020-01-15	Guangdong Provincial Center for Diseases Control and Prevention; Guangdong Provincial Public Health	Department of Microbiology, Guangdong Provincial Center for Diseases Control and Prevention	Min Kang, Jie Wu, Jing Lu, Tao Liu, Baisheng Li, Shujiang Mei, Feng Ruan, Lifeng Lin, Changwen Ke, Haojie Zhong, Yingtao Zhang, Lirong Zou, Xuguang Chen, Qi Zhu, Jianpeng Xiao, Jianxiang Geng, Zhe Liu, Jianxiong Hu, Weilin Zeng, Xing Li, Yuhuang Liao, Xiujuan Tang, Songjian Xiao, Ying Wang, Yingchao Song, Xue Zhuang, Lijun Liang, Guanhao He, Huihong Deng, Tie Song, Jianfeng He, Wenjun Ma
EPI_ISL_403936	hCoV-19/Guangdong/20SF028/2020	Asia / China / Guangdong / Zhuhai	2020-01-17	Guangdong Provincial Center for Diseases Control and Prevention; Guangdong Provincial Public Health	Department of Microbiology, Guangdong Provincial Center for Diseases Control and Prevention	Min Kang, Jie Wu, Jing Lu, Tao Liu, Baisheng Li, Shujiang Mei, Feng Ruan, Lifeng Lin, Changwen Ke, Haojie Zhong, Yingtao Zhang, Lirong Zou, Xuguang Chen, Qi Zhu, Jianpeng Xiao, Jianxiang Geng, Zhe Liu, Jianxiong Hu, Weilin Zeng, Xing Li, Yuhuang Liao, Xiujuan Tang, Songjian Xiao, Ying Wang, Yingchao Song, Xue Zhuang, Lijun Liang, Guanhao He, Huihong Deng, Tie Song, Jianfeng He, Wenjun Ma
EPI_ISL_403937	hCoV-19/Guangdong/20SF040/2020	Asia / China / Guangdong / Zhuhai	2020-01-18	Guangdong Provincial Center for Diseases Control and Prevention; Guangdong Provincial Public Health	Department of Microbiology, Guangdong Provincial Center for Diseases Control and Prevention	Min Kang, Jie Wu, Jing Lu, Tao Liu, Baisheng Li, Shujiang Mei, Feng Ruan, Lifeng Lin, Changwen Ke, Haojie Zhong, Yingtao Zhang, Lirong Zou, Xuguang Chen, Qi Zhu, Jianpeng Xiao, Jianxiang Geng, Zhe Liu, Jianxiong Hu, Weilin Zeng, Xing Li, Yuhuang Liao, Xiujuan Tang, Songjian Xiao, Ying Wang, Yingchao Song, Xue Zhuang, Lijun Liang, Guanhao He, Huihong Deng, Tie Song, Jianfeng He, Wenjun Ma
EPI_ISL_403962	hCoV-19/Thailand/61/2020	Asia / Thailand / Nonthaburi	2020-01-08	Bamrasnaradura Hospital	1. Department of Medical Sciences, Ministry of Public Health, Thailand 2. Thai Red Cross Emerging Infectious Diseases - Health Science Centre 3. Department of Disease Control, Ministry of Public Health, Thailand	Pilailuk,Okada; Siripaporn,Phuygun; Thanutsapa,Thanadachakul; Supaporn,Wacharapluesadee; Sittiporn,Parnmen; Warawan,Wongboot; Sunthareeya,Waicharoen; Rome,Buathong; Malinee,Chittaganpitch; Nanthawan,Mekha
EPI_ISL_403963	hCoV-19/Thailand/74/2020	Asia / Thailand / Nonthaburi	2020-01-13	Bamrasnaradura Hospital	1. Department of Medical Sciences, Ministry of Public Health, Thailand 2. Thai Red Cross Emerging Infectious Diseases - Health Science Centre 3. Department of Disease Control, Ministry of Public Health, Thailand	Pilailuk,Okada; Siripaporn,Phuygun; Thanutsapa,Thanadachakul; Supaporn,Wacharapluesadee; Sittiporn,Parnmen; Warawan,Wongboot; Sunthareeya,Waicharoen; Rome,Buathong; Malinee,Chittaganpitch; Nanthawan,Mekha
EPI_ISL_406223	hCoV-19/USA/AZ1/2020	North America / USA / Arizona / Phoenix	2020-01-22	Arizona Department of Health Services	Pathogen Discovery, Respiratory Viruses Branch, Division of Viral Diseases, Centers for Disease Control and Prevention	Ying Tao, Clinton R. Paden, Krista Queen, Anna Uehara, Yan Li, Jing Zhang, Xiaoyan Lu, Brian Lynch, Senthil Kumar K. Sakthivel, Brett L. Whitaker, Shifaq Kamili, Lijuan Wang, Janna' R. Murray, Susan I. Gerber, Stephen Lindstrom, Suxiang Tong
EPI_ISL_408008	hCoV-19/USA/CA3/2020	North America / USA / California	2020-01-29	California Department of Health	Pathogen Discovery, Respiratory Viruses Branch, Division of Viral Diseases, Centers for Disease Control and Prevention	Krista Queen, Jing Zhang, Yan Li, Ying Tao, Anna Uehara, Clinton Paden, Xiaoyan Lu, Brian Lynch, Senthil Kumar K. Sakthivel, Brett L. Whitaker, Shifaq Kamili, Lijuan Wang, Janna' R. Murray, Susan I. Gerber, Stephen Lindstrom, Suxiang Tong
EPI_ISL_408009	hCoV-19/USA/CA4/2020	North America / USA / California	2020-01-29	California Department of Health	Pathogen Discovery, Respiratory Viruses Branch, Division of Viral Diseases, Centers for Dieases Control and Prevention	Krista Queen, Jing Zhang, Yan Li, Ying Tao, Anna Uehara, Clinton Paden, Xiaoyan Lu, Brian Lynch, Senthil Kumar K. Sakthivel, Brett L. Whitaker, Shifaq Kamili, Lijuan Wang, Janna' R. Murray, Susan I. Gerber, Stephen Lindstrom, Suxiang Tong
EPI_ISL_408010	hCoV-19/USA/CA5/2020	North America / USA / California	2020-01-29	California Department of Health	Pathogen Discovery, Respiratory Viruses Branch, Division of Viral Diseases, Centers for Dieases Control and Prevention	Ying Tao, Krista Queen, Jing Zhang, Yan Li, Anna Uehara, Clinton Paden, Xiaoyan Lu, Brian Lynch, Senthil Kumar K. Sakthivel, Brett L. Whitaker, Shifaq Kamili, Lijuan Wang, Janna' R. Murray, Susan I. Gerber, Stephen Lindstrom, Suxiang Tong
EPI_ISL_410218	hCoV-19/Taiwan/NTU02/2020	Asia / Taiwan / Taipei	2020-02-05	Department of Laboratory Medicine, National Taiwan University Hospital	Microbial Genomics Core Lab, National Taiwan University Centers of Genomic and Precision Medicine	Shiou-Hwei Yeh, You-Yu Lin, Ya-Yun Lai, Chiao-Ling Li, Shan-Chwen Chang, Pei-Jer Chen, Sui-Yuan Chang
EPI_ISL_410301	hCoV-19/Nepal/61/2020	Asia / Nepal / Kathmandu	2020-01-13	National Influenza Centre, National Public Health Laboratory, Kathmandu, Nepal	The University of Hong Kong	Ranjit Sah , Runa Jha, Daniel Chu, Haogao Gu, Malik Peiris, Anup Bastola, Alfonso J. Rodriguez-Morales, Bibek Kumar Lal, Basu Dev Pandey, Leo Poon
EPI_ISL_411060	hCoV-19/Fujian/8/2020	Asia / China / Fujian	2020-01-21	Fujian Center for Disease Control and Prevention	Fujian Center for Disease Control and Prevention	Chen Wei, Zhang Yanhua, He Wenxiang, Weng Yuwei
EPI_ISL_411066	hCoV-19/Fujian/13/2020	Asia / China / Fujian	2020-01-22	Fujian Center for Disease Control and Prevention	Fujian Center for Disease Control and Prevention	Chen Wei, Zhang Yanhua, He Wenxiang, Weng Yuwei
EPI_ISL_412898	hCoV-19/Wuhan/HBCDC-HB-02/2019	Asia / China / Hubei / Wuhan	2019-12-30	Wuhan Jinyintan Hospital	Hubei Provincial Center for Disease Control and Prevention	Bin Fang, Xiang Li, Xiao Yu, Linlin Liu, Bo Yang, Faxian Zhan, Guojun Ye, Xixiang Huo, Junqiang Xu, Bo Yu, Kun Cai, Jing Li, Yongzhong Jiang.
EPI_ISL_412899	hCoV-19/Wuhan/HBCDC-HB-03/2019	Asia / China / Hubei / Wuhan	2019-12-30	Wuhan Jinyintan Hospital	Hubei Provincial Center for Disease Control and Prevention	Bin Fang, Xiang Li, Xiao Yu, Linlin Liu, Bo Yang, Faxian Zhan, Guojun Ye, Xixiang Huo, Junqiang Xu, Bo Yu, Kun Cai, Jing Li, Yongzhong Jiang.
EPI_ISL_412912	hCoV-19/Germany/Baden-Wuerttemberg-1/2020	Europe / Germany / Baden-Wuerttemberg	2020-02-25	State Health Office Baden-Wuerttemberg	Charité Universitätsmedizin Berlin, Institute of Virology	Victor M Corman, Julia Schneider, Barbara Mühlemann, Talitha Veith, Jörn Beheim-Schwarzbach, Terry Jones, Rainer Oehme, Silke Fischer, Christian Drosten
EPI_ISL_412966	hCoV-19/China/IQTC01/2020	Asia / China / Guangdong / Guangzhou	2020-02-05	unknown	Technology Centre, Guangzhou Customs	Shi,Y., Sun,J., Zheng,K., Huang,J. and Zhao,J.
EPI_ISL_412967	hCoV-19/China/IQTC02/2020	Asia / China / Guangzhou	2020-01-29	unknown	Technology Centre, Guangzhou Customs	Shi,Y., Zheng,K., Sun,J., Huang,J., Zhu,A., Zhuang,Z., Dai,J., Chen,Z., Sun,F., Zhang,Z., Li,X. and Wang,Y.
EPI_ISL_412968	hCoV-19/Japan/Hu_DP_Kng_19-020/2020	Asia / Japan	2020-02-10	unknown	Takayuki Hishiki Kanagawa Prefectural Institute of Public Health, Department of Microbiology	Hishiki,T., Suzuki,R., Sakuragi,J., Usui,K., Tanaka,Y., Kawai,J., Kogo,Y., Matsuki,Y., An,T., Hayashizaki,Y. and Takasaki,T.
EPI_ISL_412969	hCoV-19/Japan/Hu_DP_Kng_19-027/2020	Asia / Japan	2020-02-10	unknown	Takayuki Hishiki Kanagawa Prefectural Institute of Public Health, Department of Microbiology	Hishiki,T., Suzuki,R., Sakuragi,J., Usui,K., Tanaka,Y., Kawai,J., Kogo,Y., Matsuki,Y., An,T., Hayashizaki,Y. and Takasaki,T.
EPI_ISL_412970	hCoV-19/USA/WA2/2020	North America / USA / Washington / Snohomish County	2020-02-24	Washington State Department of Health	Seattle Flu Study	Helen Chu, Michael Boeckh, Janet Englund, Michael Famulare, Barry Lutz, Deborah Nickerson, Mark Rieder, Lea Starita, Matthew Thompson, Jay Shendure, and Trevor Bedford
EPI_ISL_412972	hCoV-19/Mexico/CDMX-InDRE_01/2020	North America / Mexico / Mexico City	2020-02-27	Instituto Nacional de Enfermedades Respiratorias	Instituto de Diagnostico y Referencia Epidemiologicos (INDRE)	Ramirez-Gonzalez Ernesto, Garces-Ayala Fabiola, Araiza-Rodriguez Adnan, Mendieta-Condado Edgar, Rodriguez-Maldonado Abril, Wong-Arambula Claudia, Vazquez-Perez Joel, Martinez Arturo, Boukadida Celia, Munoz-Medina Esteban, Sanchez Alejandro, Isa Pavel, Taboada Blanca, Lopez Susana, Arias Carlos, Barrera-Badillo Gisela, Hernandez-Rivas Lucia, Lopez-Martinez Irma
EPI_ISL_412973	hCoV-19/Italy/CDG1/2020	Europe / Italy / Lombardy	2020-02-20	Department of Infectious Diseases, Istituto Superiore di Sanità, Roma , Italy	Virology Laboratory, Scientific Department, Army Medical Center	Paola Stefanelli, Stefano Fiore, Antonella Marchi, Eleonora Benedetti, Concetta Fabiani, Giovanni Faggioni, Antonella Fortunato, Riccardo De Santis, Silvia Fillo, Anna Anselmo, Andrea Ciammaruconi, Stefano Palomba, Florigio Lista
EPI_ISL_412974	hCoV-19/Italy/SPL1/2020	Europe / Italy / Rome	2020-01-29	Department of Infectious Diseases, Istituto Superiore di Sanità, Rome, Italy	Virology Laboratory, Scientific Department, Army Medical Center	Paola Stefanelli, Stefano Fiore, Antonella Marchi, Eleonora Benedetti, Concetta Fabiani, Giovanni Faggioni, Antonella Fortunato, Silvia Fillo, Riccardo De Santis, Andrea Ciammaruconi, Giancarlo Petralito, Filippo Molinari, Florigio Lista
EPI_ISL_412975	hCoV-19/Australia/NSW05/2020	Oceania / Australia / New South Wales / Sydney	2020-02-28	Centre for Infectious Diseases and Microbiology Laboratory Services	NSW Health Pathology - Institute of Clinical Pathology and Medical Research; Westmead Hospital; University of Sydney	Eden J-S, Carter I, Rahman H, Holmes EC, Rockett R, O’Sullivan MV, Sintchenko V, Chen SC, Maddocks S, Kok J and Dwyer DE for the 2019-nCoV Study Group
EPI_ISL_412978	hCoV-19/Wuhan/HBCDC-HB-02/2020	Asia / China / Hubei / Wuhan	2020-01-17	The Central Hospital Of Wuhan	Hubei Provincial Center for Disease Control and Prevention	Bin Fang, Xiang Li, Xiao Yu, Linlin Liu, Bo Yang, Faxian Zhan, Guojun Ye, Xixiang Huo, Junqiang Xu, Bo Yu, Kun Cai, Jing Li, Yongzhong Jiang.
EPI_ISL_412979	hCoV-19/Wuhan/HBCDC-HB-03/2020	Asia / China / Hubei / Wuhan	2020-01-18	Union Hospital of Tongji Medical College, Huazhong University of Science and Technology	Hubei Provincial Center for Disease Control and Prevention	Bin Fang, Xiang Li, Xiao Yu, Linlin Liu, Bo Yang, Faxian Zhan, Guojun Ye, Xixiang Huo, Junqiang Xu, Bo Yu, Kun Cai, Jing Li, Yongzhong Jiang.
EPI_ISL_412980	hCoV-19/Wuhan/HBCDC-HB-04/2020	Asia / China / Hubei / Wuhan	2020-01-18	Union Hospital of Tongji Medical College, Huazhong University of Science and Technology	Hubei Provincial Center for Disease Control and Prevention	Bin Fang, Xiang Li, Xiao Yu, Linlin Liu, Bo Yang, Faxian Zhan, Guojun Ye, Xixiang Huo, Junqiang Xu, Bo Yu, Kun Cai, Jing Li, Yongzhong Jiang.
EPI_ISL_412981	hCoV-19/Wuhan/HBCDC-HB-05/2020	Asia / China / Hubei / Wuhan	2020-01-18	CR&WISCO GENERAL HOSPITAL	Hubei Provincial Center for Disease Control and Prevention	Bin Fang, Xiang Li, Xiao Yu, Linlin Liu, Bo Yang, Faxian Zhan, Guojun Ye, Xixiang Huo, Junqiang Xu, Bo Yu, Kun Cai, Jing Li, Yongzhong Jiang.
EPI_ISL_412982	hCoV-19/Wuhan/HBCDC-HB-06/2020	Asia / China / Hubei / Wuhan	2020-02-07	Wuhan Lung Hospital	Hubei Provincial Center for Disease Control and Prevention	Bin Fang, Xiang Li, Xiao Yu, Linlin Liu, Bo Yang, Faxian Zhan, Guojun Ye, Xixiang Huo, Junqiang Xu, Bo Yu, Kun Cai, Jing Li, Yongzhong Jiang.
EPI_ISL_412983	hCoV-19/Tianmen/HBCDC-HB-07/2020	Asia / China / Hubei / Tianmen	2020-02-08	Tianmen Center for Disease Control and Prevention	Hubei Provincial Center for Disease Control and Prevention	Bin Fang, Xiang Li, Xiao Yu, Linlin Liu, Bo Yang, Faxian Zhan, Guojun Ye, Xixiang Huo, Junqiang Xu, Bo Yu, Kun Cai, Jing Li, YiFa Zhu, Yangyang Tao,Xierong Li,Yongzhong Jiang.
EPI_ISL_413602	hCoV-19/Finland/FIN03032020A/2020	Europe / Finland / Helsinki	2020-03-03	Department of Virology and Immunology, University of Helsinki and Helsinki University Hospital, Huslab Finland	Department of Virology, Faculty of Medicine, University of Helsinki, Helsinki, Finland	Teemu Smura, Hannimari Kallio-Kokko, Olli Vapalahti
EPI_ISL_413603	hCoV-19/Finland/FIN03032020B/2020	Europe / Finland / Helsinki	2020-03-03	Department of Virology and Immunology, University of Helsinki and Helsinki University Hospital, Huslab Finland	Department of Virology, Faculty of Medicine, University of Helsinki, Helsinki, Finland	Teemu Smura, Hannimari Kallio-Kokko, Olli Vapalahti
EPI_ISL_413604	hCoV-19/Finland/FIN03032020C/2020	Europe / Finland / Helsinki	2020-03-03	Department of Virology and Immunology, University of Helsinki and Helsinki University Hospital, Huslab Finland	Department of Virology, Faculty of Medicine, University of Helsinki, Helsinki, Finland	Teemu Smura, Hannimari Kallio-Kokko, Olli Vapalahti
EPI_ISL_413647	hCoV-19/Portugal/CV62/2020	Europe / Portugal	2020-03-01	Centro Hospital do Porto, E.P.E. - H. Geral de Santo Antonio	Instituto Nacional de Saude (INSA)	Raquel Guiomar, Inês Costa, Pedro Pechirra, Joana Mendonça, Luís Vieira, Helena Ramos, Joana Isidro, Vítor Borges, João Paulo Gomes
EPI_ISL_413648	hCoV-19/Portugal/CV63/2020	Europe / Portugal	2020-03-01	Centro Hospitalar e Universitário de Sao Joao, Porto	Instituto Nacional de Saude (INSA)	Raquel Guiomar, Inês Costa, Pedro Pechirra, Joana Mendonça, Luís Vieira, João Tiago Guimarães, Joana Isidro, Vítor Borges, João Paulo Gomes
EPI_ISL_414619	hCoV-19/USA/WA-UW32/2020	North America / USA	2020-03-07	UW Virology Lab	UW Virology Lab	Pavitra Roychoudhury, Hong Xie, Keith Jerome, Alexander Greninger
EPI_ISL_414623	hCoV-19/France/GE1583/2020	Europe / France / Grand-Est / Strasbourg	2020-02-25	Laboratoire de Virologie Institut de Virologie - INSERM U 1109 Hôpitaux Universitaires de Strasbourg	National Reference Center for Viruses of Respiratory Infections, Institut Pasteur, Paris	Mélnie Albert, Marion Barbet, Sylvie Behillil, Méline Bizard, Angela Brisebarre, Flora Donati Vincent Enouf, Maud Vanpeene, Sylvie van der Werf, Samira Fafi-Kremer
EPI_ISL_414624	hCoV-19/France/N1620/2020	Europe / France / Normandie / Rouen	2020-02-26	Centre Hositalier Universitaire de Rouen Laboratoire de Virologie	National Reference Center for Viruses of Respiratory Infections, Institut Pasteur, Paris	Mélnie Albert, Marion Barbet, Sylvie Behillil, Méline Bizard, Angela Brisebarre, Flora Donati Vincent Enouf, Maud Vanpeene, Sylvie van der Werf, Jean-Christophe Plantier
EPI_ISL_414625	hCoV-19/France/PL1643/2020	Europe / France / Pays de la Loire / Nantes	2020-02-26	Centre Hospitalier Régional Universitaire de Nantes Laboratoire de Virologie	National Reference Center for Viruses of Respiratory Infections, Institut Pasteur, Paris	Mélnie Albert, Marion Barbet, Sylvie Behillil, Méline Bizard, Angela Brisebarre, Flora Donati Vincent Enouf, Maud Vanpeene, Sylvie van der Werf, Marianne Coste-Burel
EPI_ISL_414626	hCoV-19/France/HF1684/2020	Europe / France / Hauts de France / Crépy en Valois	2020-02-29	unknown	National Reference Center for Viruses of Respiratory Infections, Institut Pasteur, Paris	Mélnie Albert, Marion Barbet, Sylvie Behillil, Méline Bizard, Angela Brisebarre, Flora Donati Vincent Enouf, Maud Vanpeene, Sylvie van der Werf
EPI_ISL_414627	hCoV-19/France/HF1795/2020	Europe / France / Hauts de France / Compiègne	2020-03-02	Centre Hospitalier Compiègne Laboratoire de Biologie	National Reference Center for Viruses of Respiratory Infections, Institut Pasteur, Paris	Mélnie Albert, Marion Barbet, Sylvie Behillil, Méline Bizard, Angela Brisebarre, Flora Donati Vincent Enouf, Maud Vanpeene, Sylvie van der Werf, Raulin Olivia
EPI_ISL_414630	hCoV-19/France/HF1871/2020	Europe / France / Hauts de France / Compiègne	2020-03-03	Centre Hospitalier Compiègne Laboratoire de Biologie	National Reference Center for Viruses of Respiratory Infections, Institut Pasteur, Paris	Mélnie Albert, Marion Barbet, Sylvie Behillil, Méline Bizard, Angela Brisebarre, Flora Donati Vincent Enouf, Maud Vanpeene, Sylvie van der Werf, Raulin Olivia
EPI_ISL_414631	hCoV-19/France/GE1973/2020	Europe / France / Grand-Est / Reims	2020-03-04	Hôpital Robert Debré Laboratoire de Virologie	National Reference Center for Viruses of Respiratory Infections, Institut Pasteur, Paris	Mélnie Albert, Marion Barbet, Sylvie Behillil, Méline Bizard, Angela Brisebarre, Flora Donati Vincent Enouf, Maud Vanpeene, Sylvie van der Werf, Laurent Andreoletti
EPI_ISL_414632	hCoV-19/France/GE1977/2020	Europe / France / Grand-Est / Reims	2020-03-04	Hôpital Robert Debré Laboratoire de Virologie	National Reference Center for Viruses of Respiratory Infections, Institut Pasteur, Paris	Mélnie Albert, Marion Barbet, Sylvie Behillil, Méline Bizard, Angela Brisebarre, Flora Donati Vincent Enouf, Maud Vanpeene, Sylvie van der Werf, Laurent Andreoletti
EPI_ISL_414635	hCoV-19/France/HF1988/2020	Europe / France / Hauts de France / Compiègne	2020-03-04	Centre Hospitalier Compiègne Laboratoire de Biologie	National Reference Center for Viruses of Respiratory Infections, Institut Pasteur, Paris	Mélnie Albert, Marion Barbet, Sylvie Behillil, Méline Bizard, Angela Brisebarre, Flora Donati Vincent Enouf, Maud Vanpeene, Sylvie van der Werf, Raulin Olivia
EPI_ISL_414637	hCoV-19/France/HF1993/2020	Europe / France / Hauts de France / Compiègne	2020-03-04	Centre Hospitalier Compiègne Laboratoire de Biologie	National Reference Center for Viruses of Respiratory Infections, Institut Pasteur, Paris	Mélnie Albert, Marion Barbet, Sylvie Behillil, Méline Bizard, Angela Brisebarre, Flora Donati Vincent Enouf, Maud Vanpeene, Sylvie van der Werf, Raulin Olivia
EPI_ISL_414638	hCoV-19/France/HF1995/2020	Europe / France / Hauts de France / Compiègne	2020-03-04	Centre Hospitalier Compiègne Laboratoire de Biologie	National Reference Center for Viruses of Respiratory Infections, Institut Pasteur, Paris	Mélnie Albert, Marion Barbet, Sylvie Behillil, Méline Bizard, Angela Brisebarre, Flora Donati Vincent Enouf, Maud Vanpeene, Sylvie van der Werf, Raulin Olivia
EPI_ISL_414641	hCoV-19/Finland/FIN-313/2020	Europe / Finland	2020-03-05	Department of Virology and Immunology, University of Helsinki and Helsinki University Hospital, Huslab Finland	Department of Virology, Faculty of Medicine, University of Helsinki, Helsinki, Finland	Teemu Smura, Hannimari Kallio-Kokko, Olli Vapalahti
EPI_ISL_414642	hCoV-19/Finland/FIN-455/2020	Europe / Finland	2020-03-08	Department of Virology and Immunology, University of Helsinki and Helsinki University Hospital, Huslab Finland	Department of Virology, Faculty of Medicine, University of Helsinki, Helsinki, Finland	Teemu Smura, Hannimari Kallio-Kokko, Olli Vapalahti
EPI_ISL_414643	hCoV-19/Finland/FIN-508/2020	Europe / Finland	2020-03-07	Department of Virology and Immunology, University of Helsinki and Helsinki University Hospital, Huslab Finland	Department of Virology, Faculty of Medicine, University of Helsinki, Helsinki, Finland	Teemu Smura, Hannimari Kallio-Kokko, Olli Vapalahti
EPI_ISL_414646	hCoV-19/Finland/FIN-266/2020	Europe / Finland	2020-03-04	Department of Virology and Immunology, University of Helsinki and Helsinki University Hospital, Huslab Finland	Department of Virology, Faculty of Medicine, University of Helsinki, Helsinki, Finland	Teemu Smura, Hannimari Kallio-Kokko, Olli Vapalahti
EPI_ISL_414648	hCoV-19/USA/CA-PC101P/2020	North America / USA / California / San Diego County	2020-03-11	Andersen Lab, The Scripps Research Institute	Andersen Lab, The Scripps Research Institute	Mark Zeller, Catie Anderson, Emily Spender, Sarah Topol, Raphaelle Klitting, Refugio Robles-Sikisaka, Karthik Gangavarapu, Laura Nicholson, Kristian Andersen
EPI_ISL_414686	hCoV-19/Guangzhou/GZMU0030/2020	Asia / China / Guangdong / Guangzhou	2020-02-27	State Key Laboratory of Respiratory Disease, National Clinical Research Center for Respiratory Disease, Guangzhou Institute of Respiratory Health, the First Affiliated Hospital of Guangzhou Medical University	The First Affiliated Hospital of Guangzhou Medical University & BGI-Shenzhen	Zhao et al
EPI_ISL_414689	hCoV-19/Guangzhou/GZMU0044/2020	Asia / China / Guangdong / Guangzhou	2020-02-25	State Key Laboratory of Respiratory Disease, National Clinical Research Center for Respiratory Disease, Guangzhou Institute of Respiratory Health, the First Affiliated Hospital of Guangzhou Medical University	The First Affiliated Hospital of Guangzhou Medical University & BGI-Shenzhen	Zhao et al
EPI_ISL_414691	hCoV-19/Guangzhou/GZMU0048/2020	Asia / China / Guangdong / Guangzhou	2020-02-25	State Key Laboratory of Respiratory Disease, National Clinical Research Center for Respiratory Disease, Guangzhou Institute of Respiratory Health, the First Affiliated Hospital of Guangzhou Medical University	The First Affiliated Hospital of Guangzhou Medical University & BGI-Shenzhen	Zhao et al
EPI_ISL_414692	hCoV-19/Guangzhou/GZMU0014/2020	Asia / China / Guangdong / Guangzhou	2020-02-25	State Key Laboratory of Respiratory Disease, National Clinical Research Center for Respiratory Disease, Guangzhou Institute of Respiratory Health, the First Affiliated Hospital of Guangzhou Medical University	The First Affiliated Hospital of Guangzhou Medical University & BGI-Shenzhen	Zhao et al
EPI_ISL_414936	hCoV-19/Shandong/LY003/2020	Asia / China / Shandong	2020-01-23	Shandong Provincial Center for Disease Control and Prevention	Beijing Institute of Microbiology and Epidemiology	Xiao-Lin Jiang, Xiao-Li Zhang, Xiang-Na Zhao, Cun-Bao Li, Jie Lei, Zeng-Qiang Kou, Wen-Kui Sun, Yang Hang, Feng Gao, Sheng-Xiang Ji, Can-Fang Lin, Bo Pang, Ming-Xiao Yao, Guo-Lin Wang, Lin Yao, Li-Jun Duan, Xiao Wei, Dian-Ming Kang, Mai-Juan Ma
EPI_ISL_414937	hCoV-19/Shandong/LY004/2020	Asia / China / Shandong	2020-01-26	Shandong Provincial Center for Disease Control and Prevention	Beijing Institute of Microbiology and Epidemiology	Xiao-Lin Jiang, Xiao-Li Zhang, Xiang-Na Zhao, Cun-Bao Li, Jie Lei, Zeng-Qiang Kou, Wen-Kui Sun, Yang Hang, Feng Gao, Sheng-Xiang Ji, Can-Fang Lin, Bo Pang, Ming-Xiao Yao, Guo-Lin Wang, Lin Yao, Li-Jun Duan, Xiao Wei, Dian-Ming Kang, Mai-Juan Ma
EPI_ISL_414938	hCoV-19/Shandong/LY005/2020	Asia / China / Shandong	2020-01-24	Shandong Provincial Center for Disease Control and Prevention	Beijing Institute of Microbiology and Epidemiology	Xiao-Lin Jiang, Xiao-Li Zhang, Xiang-Na Zhao, Cun-Bao Li, Jie Lei, Zeng-Qiang Kou, Wen-Kui Sun, Yang Hang, Feng Gao, Sheng-Xiang Ji, Can-Fang Lin, Bo Pang, Ming-Xiao Yao, Guo-Lin Wang, Lin Yao, Li-Jun Duan, Xiao Wei, Dian-Ming Kang, Mai-Juan Ma
EPI_ISL_414941	hCoV-19/Shandong/LY008/2020	Asia / China / Shandong	2020-01-30	Shandong Provincial Center for Disease Control and Prevention	Beijing Institute of Microbiology and Epidemiology	Xiao-Lin Jiang, Xiao-Li Zhang, Xiang-Na Zhao, Cun-Bao Li, Jie Lei, Zeng-Qiang Kou, Wen-Kui Sun, Yang Hang, Feng Gao, Sheng-Xiang Ji, Can-Fang Lin, Bo Pang, Ming-Xiao Yao, Guo-Lin Wang, Lin Yao, Li-Jun Duan, Xiao Wei, Dian-Ming Kang, Mai-Juan Ma
EPI_ISL_415129	hCoV-19/England/20099038206/2020	Europe / United Kingdom / England	2020-02-29	Respiratory Virus Unit, Microbiology Services Colindale, Public Health England	Respiratory Virus Unit, Microbiology Services Colindale, Public Health England	Monica Galiano, Shahjahan Miah, Angie Lackenby, Omolola Akinbami, Tiina Talts, Leena Bhaw, Richard Myers, Steven Platt, Kirstin Edwards, Jonathan Hubb, Joanna Ellis, Maria Zambon
EPI_ISL_415134	hCoV-19/England/20100004806/2020	Europe / United Kingdom / England	2020-02-29	Respiratory Virus Unit, Microbiology Services Colindale, Public Health England	Respiratory Virus Unit, Microbiology Services Colindale, Public Health England	Monica Galiano, Shahjahan Miah, Angie Lackenby, Omolola Akinbami, Tiina Talts, Leena Bhaw, Richard Myers, Steven Platt, Kirstin Edwards, Jonathan Hubb, Joanna Ellis, Maria Zambon
EPI_ISL_415136	hCoV-19/England/20100022706/2020	Europe / United Kingdom / England	2020-02-29	Respiratory Virus Unit, Microbiology Services Colindale, Public Health England	Respiratory Virus Unit, Microbiology Services Colindale, Public Health England	Monica Galiano, Shahjahan Miah, Angie Lackenby, Omolola Akinbami, Tiina Talts, Leena Bhaw, Richard Myers, Steven Platt, Kirstin Edwards, Jonathan Hubb, Joanna Ellis, Maria Zambon
EPI_ISL_415141	hCoV-19/England/20100121007/2020	Europe / United Kingdom / England	2020-02-29	Respiratory Virus Unit, Microbiology Services Colindale, Public Health England	Respiratory Virus Unit, Microbiology Services Colindale, Public Health England	Monica Galiano, Shahjahan Miah, Angie Lackenby, Omolola Akinbami, Tiina Talts, Leena Bhaw, Richard Myers, Steven Platt, Kirstin Edwards, Jonathan Hubb, Joanna Ellis, Maria Zambon
EPI_ISL_415152	hCoV-19/Panama/328677/2020	Central America / Panama / Panama City	2020-03-06	Gorgas Memorial Institute for Health Studies	Gorgas Memorial Institute for Health Studies	Danilo Franco, Sandra Lopez-Verges, Elimelec Valdespino, Claudia Gonzalez, Oris Chavarria, Ambar Moreno, Yamilka Diaz, Leyda Abrego, Juan M. Pascale, Alexander A. Martinez.
EPI_ISL_415153	hCoV-19/Belgium/VLM-03011/2020	Europe / Belgium / Huldenberg	2020-03-03	KU Leuven, Clinical and Epidemiological Virology	KU Leuven, Clinical and Epidemiological Virology	Bert Vanmechelen, Joan Marti-Carreras, Tony Wawina, Marc Van Ranst, Piet Maes
EPI_ISL_415154	hCoV-19/Belgium/BM-03012/2020	Europe / Belgium / Kraainem	2020-03-01	KU Leuven, Clincal and Epidemiological Virology	KU Leuven, Clincal and Epidemiological Virology	Bert Vanmechelen, Joan Marti-Careras, Tony Wawina, Marc Van Ranst, Piet Maes.
EPI_ISL_415155	hCoV-19/Belgium/VAG-03013/2020	Europe / Belgium / Huldenberg	2020-03-01	KU Leuven, Clinical and Epidemiological Virology	KU Leuven, Clinical and Epidemiological Virology	Bert Vanmechelen, Joan Marti-Carreras, Tony Wawina, Marc Van Ranst, Piet Maes
EPI_ISL_415156	hCoV-19/Belgium/SH-03014/2020	Europe / Belgium / Huldenberg	2020-03-01	KU Leuven, Clinical and Epidemiological Virology	KU Leuven, Clinical and Epidemiological Virology	Bert Vanmechelen, Joan Marti-Carreras, Tony Wawina, Piet Maes
EPI_ISL_415157	hCoV-19/Belgium/BC-03016/2020	Europe / Belgium / Sint-Niklaas	2020-03-01	KU Leuven, Clinical and Epidemiological Virology	KU Leuven, Clinical and Epidemiological Virology	Bert Vanmechelen, Joan Marti-Carreras, Tony Wawina, Piet Maes
EPI_ISL_415158	hCoV-19/Belgium/QKJ-03015/2020	Europe / Belgium / Brussels	2020-03-01	KU Leuven, Clinical and Epidemiological Virology	KU Leuven, Clinical and Epidemiological Virology	Bert Vanmechelen, Joan Marti-Carreras, Tony Wawina, Piet Maes
EPI_ISL_415159	hCoV-19/Belgium/BA-02291/2020	Europe / Belgium / Leuven	2020-02-29	KU Leuven, Clinical and Epidemiological Virology	KU Leuven, Clinical and Epidemiological Virology	Bert Vanmechelen, Joan Marti-Carreras, Tony Wawina, Piet Maes
EPI_ISL_415454	hCoV-19/Switzerland/GE1422/2020	Europe / Switzerland	2020-02-28	Hôpitaux universitaires de Genève Laboratoire de Virologie	Hôpitaux universitaires de Genève Laboratoire de Virologie	Laubscher F.
EPI_ISL_415455	hCoV-19/Switzerland/GE0199/2020	Europe / Switzerland	2020-02-28	Hôpitaux universitaires de Genève Laboratoire de Virologie	Hôpitaux universitaires de Genève Laboratoire de Virologie	Laubscher F.
EPI_ISL_415456	hCoV-19/Switzerland/BE6651/2020	Europe / Switzerland	2020-02-29	Hôpitaux universitaires de Genève Laboratoire de Virologie	Hôpitaux universitaires de Genève Laboratoire de Virologie	Laubscher F.
EPI_ISL_415457	hCoV-19/Switzerland/AG7120/2020	Europe / Switzerland	2020-02-29	Hôpitaux universitaires de Genève Laboratoire de Virologie	Hôpitaux universitaires de Genève Laboratoire de Virologie	Laubscher F.
EPI_ISL_415458	hCoV-19/Switzerland/GE8102/2020	Europe / Switzerland	2020-03-01	Hôpitaux universitaires de Genève Laboratoire de Virologie	Hôpitaux universitaires de Genève Laboratoire de Virologie	Laubscher F.
EPI_ISL_415459	hCoV-19/Switzerland/VD0503/2020	Europe / Switzerland / Genève	2020-02-29	Hôpitaux universitaires de Genève Laboratoire de Virologie	Hôpitaux universitaires de Genève Laboratoire de Virologie	Laubscher F.
EPI_ISL_415460	hCoV-19/Netherlands/Flevoland_1/2020	Europe / Netherlands / Flevoland	2020-03-09	Dutch COVID-19 response team	Erasmus Medical Center	David Nieuwenhuijse, Bas Oude Munnink, Reina Sikkema, Claudia Schapendonk, Irina Chestakova, Anne van der Linden, Mark Pronk, Pascal Lexmond, Corien Swaan, Manon Haverkate, Madelief Mollers, Mart Stein, Sandra Kengne Kamga Mobou, Jeroen van Kampen, Jolanda Voermans, Aura Timen, Corine GeurtsvanKessel, Annemiek van der Eijk, Richard Molenkamp, Marion Koopmans, on behalf of the Dutch national COVID…
EPI_ISL_415462	hCoV-19/Netherlands/Gelderland_2/2020	Europe / Netherlands / Gelderland	2020-03-09	Dutch COVID-19 response team	Erasmus Medical Center	David Nieuwenhuijse, Bas Oude Munnink, Reina Sikkema, Claudia Schapendonk, Irina Chestakova, Anne van der Linden, Mark Pronk, Pascal Lexmond, Corien Swaan, Manon Haverkate, Madelief Mollers, Mart Stein, Sandra Kengne Kamga Mobou, Jeroen van Kampen, Jolanda Voermans, Aura Timen, Corine GeurtsvanKessel, Annemiek van der Eijk, Richard Molenkamp, Marion Koopmans, on behalf of the Dutch national COVID…
EPI_ISL_415463	hCoV-19/Netherlands/Gelderland_3/2020	Europe / Netherlands / Gelderland	2020-03-09	Dutch COVID-19 response team	Erasmus Medical Center	David Nieuwenhuijse, Bas Oude Munnink, Reina Sikkema, Claudia Schapendonk, Irina Chestakova, Anne van der Linden, Mark Pronk, Pascal Lexmond, Corien Swaan, Manon Haverkate, Madelief Mollers, Mart Stein, Sandra Kengne Kamga Mobou, Jeroen van Kampen, Jolanda Voermans, Aura Timen, Corine GeurtsvanKessel, Annemiek van der Eijk, Richard Molenkamp, Marion Koopmans, on behalf of the Dutch national COVID…
EPI_ISL_415465	hCoV-19/Netherlands/NA_1/2020	Europe / Netherlands	2020-03-10	Dutch COVID-19 response team	Erasmus Medical Center	David Nieuwenhuijse, Bas Oude Munnink, Reina Sikkema, Claudia Schapendonk, Irina Chestakova, Anne van der Linden, Mark Pronk, Pascal Lexmond, Corien Swaan, Manon Haverkate, Madelief Mollers, Mart Stein, Sandra Kengne Kamga Mobou, Jeroen van Kampen, Jolanda Voermans, Aura Timen, Corine GeurtsvanKessel, Annemiek van der Eijk, Richard Molenkamp, Marion Koopmans, on behalf of the Dutch national COVID…
EPI_ISL_415466	hCoV-19/Netherlands/NA_10/2020	Europe / Netherlands	2020-03-09	Dutch COVID-19 response team	Erasmus Medical Center	David Nieuwenhuijse, Bas Oude Munnink, Reina Sikkema, Claudia Schapendonk, Irina Chestakova, Anne van der Linden, Mark Pronk, Pascal Lexmond, Corien Swaan, Manon Haverkate, Madelief Mollers, Mart Stein, Sandra Kengne Kamga Mobou, Jeroen van Kampen, Jolanda Voermans, Aura Timen, Corine GeurtsvanKessel, Annemiek van der Eijk, Richard Molenkamp, Marion Koopmans, on behalf of the Dutch national COVID…
EPI_ISL_415467	hCoV-19/Netherlands/NA_11/2020	Europe / Netherlands	2020-03-10	Dutch COVID-19 response team	Erasmus Medical Center	David Nieuwenhuijse, Bas Oude Munnink, Reina Sikkema, Claudia Schapendonk, Irina Chestakova, Anne van der Linden, Mark Pronk, Pascal Lexmond, Corien Swaan, Manon Haverkate, Madelief Mollers, Mart Stein, Sandra Kengne Kamga Mobou, Jeroen van Kampen, Jolanda Voermans, Aura Timen, Corine GeurtsvanKessel, Annemiek van der Eijk, Richard Molenkamp, Marion Koopmans, on behalf of the Dutch national COVID…
EPI_ISL_415468	hCoV-19/Netherlands/NA_12/2020	Europe / Netherlands	2020-03-10	Dutch COVID-19 response team	Erasmus Medical Center	David Nieuwenhuijse, Bas Oude Munnink, Reina Sikkema, Claudia Schapendonk, Irina Chestakova, Anne van der Linden, Mark Pronk, Pascal Lexmond, Corien Swaan, Manon Haverkate, Madelief Mollers, Mart Stein, Sandra Kengne Kamga Mobou, Jeroen van Kampen, Jolanda Voermans, Aura Timen, Corine GeurtsvanKessel, Annemiek van der Eijk, Richard Molenkamp, Marion Koopmans, on behalf of the Dutch national COVID…
EPI_ISL_415469	hCoV-19/Netherlands/NA_13/2020	Europe / Netherlands	2020-03-10	Dutch COVID-19 response team	Erasmus Medical Center	David Nieuwenhuijse, Bas Oude Munnink, Reina Sikkema, Claudia Schapendonk, Irina Chestakova, Anne van der Linden, Mark Pronk, Pascal Lexmond, Corien Swaan, Manon Haverkate, Madelief Mollers, Mart Stein, Sandra Kengne Kamga Mobou, Jeroen van Kampen, Jolanda Voermans, Aura Timen, Corine GeurtsvanKessel, Annemiek van der Eijk, Richard Molenkamp, Marion Koopmans, on behalf of the Dutch national COVID…
EPI_ISL_416400	hCoV-19/Shanghai/SH0112/2020	Asia / China / Shanghai	2020-02-02	Shanghai Public Health Clinical Center, Shanghai Medical College, Fudan University	National Research Center for Translational Medicine (Shanghai), Ruijin Hospital affiliated to Shanghai Jiao Tong University School of Medicine & Shanghai Public Health Clinical Center	Shengyue Wang, Xiaonan Zhang, Gang Lu, Yun Tan, Yun Ling, Hongzhou Lu, Saijuan Chen
EPI_ISL_416401	hCoV-19/Shanghai/SH0114/2020	Asia / China / Shanghai	2020-02-02	Shanghai Public Health Clinical Center, Shanghai Medical College, Fudan University	National Research Center for Translational Medicine (Shanghai), Ruijin Hospital affiliated to Shanghai Jiao Tong University School of Medicine & Shanghai Public Health Clinical Center	Shengyue Wang, Xiaonan Zhang, Gang Lu, Yun Tan, Yun Ling, Hongzhou Lu, Saijuan Chen
EPI_ISL_416402	hCoV-19/Shanghai/SH0115/2020	Asia / China / Shanghai	2020-02-11	Shanghai Public Health Clinical Center, Shanghai Medical College, Fudan University	National Research Center for Translational Medicine (Shanghai), Ruijin Hospital affiliated to Shanghai Jiao Tong University School of Medicine & Shanghai Public Health Clinical Center	Shengyue Wang, Xiaonan Zhang, Gang Lu, Yun Tan, Yun Ling, Hongzhou Lu, Saijuan Chen
EPI_ISL_416403	hCoV-19/Shanghai/SH0117/2020	Asia / China / Shanghai	2020-02-02	Shanghai Public Health Clinical Center, Shanghai Medical College, Fudan University	National Research Center for Translational Medicine (Shanghai), Ruijin Hospital affiliated to Shanghai Jiao Tong University School of Medicine & Shanghai Public Health Clinical Center	Shengyue Wang, Xiaonan Zhang, Gang Lu, Yun Tan, Yun Ling, Hongzhou Lu, Saijuan Chen
EPI_ISL_416404	hCoV-19/Shanghai/SH0119/2020	Asia / China / Shanghai	2020-02-09	Shanghai Public Health Clinical Center, Shanghai Medical College, Fudan University	National Research Center for Translational Medicine (Shanghai), Ruijin Hospital affiliated to Shanghai Jiao Tong University School of Medicine & Shanghai Public Health Clinical Center	Shengyue Wang, Xiaonan Zhang, Gang Lu, Yun Tan, Yun Ling, Hongzhou Lu, Saijuan Chen
EPI_ISL_416405	hCoV-19/Shanghai/SH0121/2020	Asia / China / Shanghai	2020-02-02	Shanghai Public Health Clinical Center, Shanghai Medical College, Fudan University	National Research Center for Translational Medicine (Shanghai), Ruijin Hospital affiliated to Shanghai Jiao Tong University School of Medicine & Shanghai Public Health Clinical Center	Shengyue Wang, Xiaonan Zhang, Gang Lu, Yun Tan, Yun Ling, Hongzhou Lu, Saijuan Chen
EPI_ISL_416406	hCoV-19/Shanghai/SH0125/2020	Asia / China / Shanghai	2020-02-15	Shanghai Public Health Clinical Center, Shanghai Medical College, Fudan University	National Research Center for Translational Medicine (Shanghai), Ruijin Hospital affiliated to Shanghai Jiao Tong University School of Medicine & Shanghai Public Health Clinical Center	Shengyue Wang, Xiaonan Zhang, Gang Lu, Yun Tan, Yun Ling, Hongzhou Lu, Saijuan Chen
EPI_ISL_416407	hCoV-19/Shanghai/SH0126/2020	Asia / China / Shanghai	2020-02-15	Shanghai Public Health Clinical Center, Shanghai Medical College, Fudan University	National Research Center for Translational Medicine (Shanghai), Ruijin Hospital affiliated to Shanghai Jiao Tong University School of Medicine & Shanghai Public Health Clinical Center	Shengyue Wang, Xiaonan Zhang, Gang Lu, Yun Tan, Yun Ling, Hongzhou Lu, Saijuan Chen
EPI_ISL_416409	hCoV-19/Shanghai/SH0128/2020	Asia / China / Shanghai	2020-02-02	Shanghai Public Health Clinical Center, Shanghai Medical College, Fudan University	National Research Center for Translational Medicine (Shanghai), Ruijin Hospital affiliated to Shanghai Jiao Tong University School of Medicine & Shanghai Public Health Clinical Center	Shengyue Wang, Xiaonan Zhang, Gang Lu, Yun Tan, Yun Ling, Hongzhou Lu, Saijuan Chen
EPI_ISL_416410	hCoV-19/Australia/VIC02/2020	Oceania / Australia / Victoria / Melbourne	2020-01-24	Victorian Infectious Diseases Reference Laboratory (VIDRL)	Victorian Infectious Diseases Reference Laboratory and Microbiological Diagnostic Unit Public Health Laboratory, Doherty Institute	Caly L., Seemann T., Schultz M., Druce J., Taiaroa, G.
EPI_ISL_416411	hCoV-19/Australia/VIC03/2020	Oceania / Australia / Victoria / Melbourne	2020-01-25	Victorian Infectious Diseases Reference Laboratory (VIDRL)	Victorian Infectious Diseases Reference Laboratory and Microbiological Diagnostic Unit Public Health Laboratory, Doherty Institute	Caly L., Seemann T., Schultz M., Druce J., Taiaroa, G.
EPI_ISL_416413	hCoV-19/Australia/VIC05/2020	Oceania / Australia / Victoria / Melbourne	2020-03-05	Victorian Infectious Diseases Reference Laboratory (VIDRL)	Victorian Infectious Diseases Reference Laboratory and Microbiological Diagnostic Unit Public Health Laboratory, Doherty Institute	Caly L., Seemann T., Schultz M., Druce J., Taiaroa, G.
EPI_ISL_416415	hCoV-19/Australia/VIC07/2020	Oceania / Australia / Victoria / Melbourne	2020-02-08	Victorian Infectious Diseases Reference Laboratory (VIDRL)	Victorian Infectious Diseases Reference Laboratory and Microbiological Diagnostic Unit Public Health Laboratory, Doherty Institute	Caly L., Seemann T., Schultz M., Druce J., Taiaroa, G.
EPI_ISL_416425	hCoV-19/Hangzhou/ZJU-07/2020	Asia / China / Hangzhou	2020-02-03	State Key Laboratory for Diagnosis and Treatment of Infectious Diseases, National Clinical Research Center for Infectious Diseases, First Affiliated Hospital, Zhejiang University School of Medicine, Hangzhou, China 310003	State Key Laboratory for Diagnosis and Treatment of Infectious Diseases, National Clinical Research Center for Infectious Diseases, First Affiliated Hospital, Zhejiang University School of Medicine, Hangzhou, China 310003	Hangping Yao, Nanping Wu, Chao Jiang, Xiangyun Lu, Linfang Cheng, Fumin Liu, Zhigang Wu, Haibo Wu, Changzhong Jin, Min Zheng, Lanjuan Li
EPI_ISL_416428	hCoV-19/Vietnam/39607/2020	Asia / Vietnam / Quangning	2020-03-07	National Influenza Center, National Institute of Hygiene and Epidemiology (NIHE)	National Influenza Center, National Institute of Hygiene and Epidemiology (NIHE)	Le Quynh Mai, Taichiro Takemura, Meng Ling Moi, Takeshi Nabeshima, Nguyen Le Khanh Hang, Hoang Vu Mai Phuong, Ung Thi Hong Trang, Le Thi Thanh, Nguyen Vu Son, Vuong Duc Cuong, Pham Thi Hien, Tran Thu Huong, Nguyen Phuong Anh, Pham Hong Quynh Anh, Kouichi Morita, Futoshi Hasebe, Dang Duc Anh
EPI_ISL_416429	hCoV-19/Vietnam/CM99/2020	Asia / Vietnam / Vinhphuc	2020-02-11	National Influenza Center, National Institute of Hygiene and Epidemiology (NIHE)	National Influenza Center, National Institute of Hygiene and Epidemiology (NIHE)	Le Quynh Mai, Taichiro Takemura, Meng Ling Moi, Takeshi Nabeshima, Nguyen Le Khanh Hang, Hoang Vu Mai Phuong, Ung Thi Hong Trang, Le Thi Thanh, Nguyen Vu Son, Vuong Duc Cuong, Pham Thi Hien, Tran Thu Huong, Nguyen Phuong Anh, Pham Hong Quynh Anh, Kouichi Morita, Futoshi Hasebe, Dang Duc Anh
EPI_ISL_416430	hCoV-19/Vietnam/CM295/2020	Asia / Vietnam / Hanoi	2020-03-06	National Influenza Center, National Institute of Hygiene and Epidemiology (NIHE)	National Influenza Center, National Institute of Hygiene and Epidemiology (NIHE)	Le Quynh Mai, Taichiro Takemura, Meng Ling Moi, Takeshi Nabeshima, Nguyen Le Khanh Hang, Hoang Vu Mai Phuong, Ung Thi Hong Trang, Le Thi Thanh, Nguyen Vu Son, Vuong Duc Cuong, Pham Thi Hien, Tran Thu Huong, Nguyen Phuong Anh, Pham Hong Quynh Anh, Kouichi Morita, Futoshi Hasebe, Dang Duc Anh
EPI_ISL_416431	hCoV-19/Vietnam/CM296/2020	Asia / Vietnam / Hanoi	2020-03-06	National Influenza Center, National Institute of Hygiene and Epidemiology (NIHE)	National Influenza Center, National Institute of Hygiene and Epidemiology (NIHE)	Le Quynh Mai, Taichiro Takemura, Meng Ling Moi, Takeshi Nabeshima, Nguyen Le Khanh Hang, Hoang Vu Mai Phuong, Ung Thi Hong Trang, Le Thi Thanh, Nguyen Vu Son, Vuong Duc Cuong, Pham Thi Hien, Tran Thu Huong, Nguyen Phuong Anh, Pham Hong Quynh Anh, Kouichi Morita, Futoshi Hasebe, Dang Duc Anh
EPI_ISL_416443	hCoV-19/USA/WA-UW87/2020	North America / USA / Washington	2020-03-10	UW Virology Lab	UW Virology Lab	Pavitra Roychoudhury, Hong Xie, Keith Jerome, Alexander Greninger
EPI_ISL_416445	hCoV-19/USA/WA-UW89/2020	North America / USA / Washington	2020-03-10	UW Virology Lab	UW Virology Lab	Pavitra Roychoudhury, Hong Xie, Keith Jerome, Alexander Greninger
EPI_ISL_416447	hCoV-19/USA/WA-UW91/2020	North America / USA / Washington	2020-03-10	UW Virology Lab	UW Virology Lab	Pavitra Roychoudhury, Hong Xie, Keith Jerome, Alexander Greninger
EPI_ISL_416454	hCoV-19/USA/WA-UW37/2020	North America / USA / Washington	2020-03-06	UW Virology Lab	UW Virology Lab	Pavitra Roychoudhury, Hong Xie, Keith Jerome, Alexander Greninger
EPI_ISL_416458	hCoV-19/Kuwait/KU12/2020	Asia / Kuwait / Hawali	2020-03-02	Virology laboratory Ministry of Health Kuwait sequenced at Dasman Diabetes Institute	Dasman Diabetes Institute	Fahd Al-Mulla, Sumi John, Sara Alqabandi, Rasheeba iqbal, Motasem Melhem, Ebaa alOzairi, Qais Al-Duwairi
EPI_ISL_416460	hCoV-19/USA/WA-S5/2020	North America / USA / Washington / King County	2020-02-29	Seattle Flu Study	Seattle Flu Study	Chu et al
EPI_ISL_416461	hCoV-19/USA/WA-S6/2020	North America / USA / Washington / King County	2020-02-29	Seattle Flu Study	Seattle Flu Study	Chu et al
EPI_ISL_416462	hCoV-19/USA/WA-S7/2020	North America / USA / Washington	2020-02-24	Seattle Flu Study	Seattle Flu Study	Chu et al
EPI_ISL_416465	hCoV-19/USA/WA-S10/2020	North America / USA / Washington / King County	2020-02-29	Seattle Flu Study	Seattle Flu Study	Chu et al
EPI_ISL_416467	hCoV-19/Belgium/MTR-03021/2020	Europe / Belgium / Holsbeek	2020-03-02	KU Leuven, Clinical and Epidemiological Virology	KU Leuven, Clinical and Epidemiological Virology	Bert Vanmechelen, Tony Wawina, Joan Marti-Carreras, Piet Maes
EPI_ISL_416468	hCoV-19/Belgium/GMH-03022/2020	Europe / Belgium / Holsbeek	2020-03-02	KU Leuven, Clinical and Epidemiological Virology	KU Leuven, Clinical and Epidemiological Virology	Bert Vanmechelen, Tony Wawina, Joan Marti-Carreras, Piet Maes
EPI_ISL_416469	hCoV-19/Belgium/SN-03031/2020	Europe / Belgium / Kessel-Lo	2020-03-03	KU Leuven, Clinical and Epidemiological Virology	KU Leuven, Clinical and Epidemiological Virology	Bert Vanmechelen, Tony Wawina, Joan Marti-Carreras, Piet Maes
EPI_ISL_416470	hCoV-19/Belgium/DB-03023/2020	Europe / Belgium / Couthuin	2020-03-02	KU Leuven, Clinical and Epidemiological Virology	KU Leuven, Clinical and Epidemiological Virology	Bert Vanmechelen, Tony Wawina, Joan Marti-Carreras, Piet Maes
EPI_ISL_416471	hCoV-19/Belgium/DBD-03024/2020	Europe / Belgium / Kessel-Lo	2020-03-02	KU Leuven, Clinical and Epidemiological Virology	KU Leuven, Clinical and Epidemiological Virology	Bert Vanmechelen, Tony Wawina, Joan Marti-Carreras, Piet Maes
EPI_ISL_416472	hCoV-19/Belgium/UMF-03025/2020	Europe / Belgium / Kessel-Lo	2020-03-02	KU Leuven, Clinical and Epidemiological Virology	KU Leuven, Clinical and Epidemiological Virology	Bert Vanmechelen, Tony Wawina, Joan Marti-Carreras, Piet Maes
EPI_ISL_416473	hCoV-19/Hangzhou/ZJU-08/2020	Asia / China / Hangzhou	2020-01-26	State Key Laboratory for Diagnosis and Treatment of Infectious Diseases, National Clinical Research Center for Infectious Diseases, First Affiliated Hospital, Zhejiang University School of Medicine, Hangzhou, China 310003	State Key Laboratory for Diagnosis and Treatment of Infectious Diseases, National Clinical Research Center for Infectious Diseases, First Affiliated Hospital, Zhejiang University School of Medicine, Hangzhou, China 310003	Hangping Yao, Nanping Wu, Chao Jiang, Xiangyun Lu, Linfang Cheng, Fumin Liu, Zhigang Wu, Haibo Wu, Changzhong Jin, Min Zheng, Lanjuan Li
EPI_ISL_416474	hCoV-19/Hangzhou/ZJU-09/2020	Asia / China / Hangzhou	2020-01-28	State Key Laboratory for Diagnosis and Treatment of Infectious Diseases, National Clinical Research Center for Infectious Diseases, First Affiliated Hospital, Zhejiang University School of Medicine, Hangzhou, China 310003	State Key Laboratory for Diagnosis and Treatment of Infectious Diseases, National Clinical Research Center for Infectious Diseases, First Affiliated Hospital, Zhejiang University School of Medicine, Hangzhou, China 310003	Hangping Yao, Nanping Wu, Chao Jiang, Xiangyun Lu, Linfang Cheng, Fumin Liu, Zhigang Wu, Haibo Wu, Changzhong Jin, Min Zheng, Lanjuan Li
EPI_ISL_416475	hCoV-19/Belgium/DBA-03032/2020	Europe / Belgium / Leuven	2020-03-03	KU Leuven, Clinical and Epidemiological Virology	KU Leuven, Clinical and Epidemiological Virology	Bert Vanmechelen, Tony Wawina, Joan Marti-Carreras, Piet Maes
EPI_ISL_416476	hCoV-19/Belgium/MTR-03026/2020	Europe / Belgium / Holsbeek	2020-03-02	KU Leuven, Clinical and Epidemiological Virology	KU Leuven, Clinical and Epidemiological Virology	Bert Vanmechelen, Tony Wawina, Joan Marti-Carreras, Piet Maes
EPI_ISL_416477	hCoV-19/Georgia/Tb-390/2020	Asia / Georgia / Tbilisi	2020-03-08	R. G. Lugar Center for Public Health Research, National Center for Disease Control and Public Health (NCDC) of Georgia.	R. G. Lugar Center for Public Health Research, National Center for Disease Control and Public Health (NCDC) of Georgia.	Marine Murtskhvaladze, Nato Kotaria, Ann Machablishvili, Lela Sabadze, Mari Gavashelidze, Ana Papkiauri, Meri Pantsulaia, Gvantsa Brachveli, Tata Imnadze, Tamar Jashiashvili, Tea Tevdoradze, Ketevan Sidamonidze, Ekaterine Khmaladze, Ekaterine Zhghenti, Roena Sukhiashvili, Mariam Zakalashvili, Lela Urushadze, Magda Dgebuadze, Giorgi Tomashvili, Davit Tsaguria, Ekaterine Zangaladze, Nino Berishvili…
EPI_ISL_416478	hCoV-19/Georgia/Tb-673/2020	Asia / Georgia / Tbilisi	2020-03-14	R. G. Lugar Center for Public Health Research, National Center for Disease Control and Public Health (NCDC) of Georgia.	R. G. Lugar Center for Public Health Research, National Center for Disease Control and Public Health (NCDC) of Georgia.	Marine Murtskhvaladze, Nato Kotaria, Ann Machablishvili, Lela Sabadze, Mari Gavashelidze, Ana Papkiauri, Meri Pantsulaia, Gvantsa Brachveli, Tata Imnadze, Tamar Jashiashvili, Tea Tevdoradze, Ketevan Sidamonidze, Ekaterine Khmaladze, Ekaterine Zhghenti, Roena Sukhiashvili, Mariam Zakalashvili, Lela Urushadze, Magda Dgebuadze, Giorgi Tomashvili, Davit Tsaguria, Ekaterine Zangaladze, Nino Berishvili…
EPI_ISL_416479	hCoV-19/Georgia/Tb-273/2020	Asia / Georgia / Tbilisi	2020-03-05	R. G. Lugar Center for Public Health Research, National Center for Disease Control and Public Health (NCDC) of Georgia.	R. G. Lugar Center for Public Health Research, National Center for Disease Control and Public Health (NCDC) of Georgia.	Marine Murtskhvaladze, Nato Kotaria, Ann Machablishvili, Lela Sabadze, Mari Gavashelidze, Ana Papkiauri, Meri Pantsulaia, Gvantsa Brachveli, Tata Imnadze, Tamar Jashiashvili, Tea Tevdoradze, Ketevan Sidamonidze, Ekaterine Khmaladze, Ekaterine Zhghenti, Roena Sukhiashvili, Mariam Zakalashvili, Lela Urushadze, Magda Dgebuadze, Giorgi Tomashvili, Davit Tsaguria, Ekaterine Zangaladze, Nino Berishvili…
EPI_ISL_416480	hCoV-19/Georgia/Tb-537/2020	Asia / Georgia / Tbilisi	2020-03-11	R. G. Lugar Center for Public Health Research, National Center for Disease Control and Public Health (NCDC) of Georgia.	R. G. Lugar Center for Public Health Research, National Center for Disease Control and Public Health (NCDC) of Georgia.	Ann Machablishvili, Nato Kotaria, Marine Murtskhvaladze, Lela Sabadze, Mari Gavashelidze, Ana Papkiauri, Meri Pantsulaia, Gvantsa Brachveli, Tata Imnadze, Tamar Jashiashvili, Tea Tevdoradze, Ketevan Sidamonidze, Ekaterine Khmaladze, Ekaterine Zhghenti, Roena Sukhiashvili, Mariam Zakalashvili, Lela Urushadze, Magda Dgebuadze, Giorgi Tomashvili, Davit Tsaguria, Ekaterine Zangaladze, Nino Berishvili…
EPI_ISL_416482	hCoV-19/Georgia/Tb/2020	Asia / Georgia / Tbilisi	2020-03-13	R. G. Lugar Center for Public Health Research, National Center for Disease Control and Public Health (NCDC) of Georgia.	R. G. Lugar Center for Public Health Research, National Center for Disease Control and Public Health (NCDC) of Georgia.	Adam Kotorashvili, Marine Murtskhvaladze, Nato Kotaria, Ann Machablishvili, Lela Sabadze, Mari Gavashelidze, Ana Papkiauri, Meri Pantsulaia, Gvantsa Brachveli, Tata Imnadze, Tamar Jashiashvili, Tea Tevdoradze, Ketevan Sidamonidze, Ekaterine Khmaladze, Ekaterine Zhghenti, Roena Sukhiashvili, Mariam Zakalashvili, Lela Urushadze, Magda Dgebuadze, Giorgi Tomashvili, Davit Tsaguria, Ekaterine Zangalad…
EPI_ISL_416484	hCoV-19/Spain/Valencia5/2020	Europe / Spain / Comunitat Valenciana / Valencia	2020-02-27	Servicio de Microbiología. Consorcio Hospital General Universitario de Valencia	Sequencing and Bioinformatics Service and Molecular Epidemiology Research Group. FISABIO-Public Health	Maria Dolores Ocete, Concepcion Gimeno, Giuseppe D'Auria, Griselda De Marco, Neris Garcia-Gonzalez, Maria Alma Bracho, Fernando Gonzalez-Candelas
EPI_ISL_416485	hCoV-19/Spain/Valencia6/2020	Europe / Spain / Comunitat Valenciana / Valencia	2020-02-27	Servicio de Microbiologia. Consorcio Hospital General Universitario de Valencia	Sequencing and Bioinformatics Service and Molecular Epidemiology Research Group. FISABIO-Public Health	Griselda De Marco, Neris Garcia-Gonzalez, Maria Alma Bracho, Maria Dolores Ocete, Concepcion Gimeno, Giuseppe D'Auria, Fernando Gonzalez-Candelas
EPI_ISL_416486	hCoV-19/Spain/Valencia7/2020	Europe / Spain / Comunitat Valenciana / Valencia	2020-03-02	Servicio de Microbiología. Consorcio Hospital General Universitario de Valencia	Sequencing and Bioinformatics Service and Molecular Epidemiology Research Group. FISABIO-Public Health	Neris Garcia-Gonzalez, Maria Alma Bracho, Maria Dolores Ocete, Concepcion Gimeno, Giuseppe D'Auria, Griselda De Marco, Fernando Gonzalez-Candelas
EPI_ISL_416487	hCoV-19/Spain/Valencia8/2020	Europe / Spain / Comunitat Valenciana / Valencia	2020-03-04	Servicio de Microbiología. Consorcio Hospital General Universitario de Valencia	Sequencing and Bioinformatics Service and Molecular Epidemiology Research Group. FISABIO-Public Health	Giuseppe D'Auria, Griselda De Marco, Neris Garcia-Gonzalez, Maria Alma Bracho, Maria Dolores Ocete, Concepcion Gimeno, Fernando Gonzalez-Candelas
EPI_ISL_416488	hCoV-19/Poland/PL_P1/2020	Europe / Poland / Zielonogorskie	2020-03-03	ViroGenetics - BSL3 Laboratory of Virology; Human Genome Variation Research Group & Genomics Centre MCB; Bioinformatics Research Group Department of Virology	ViroGenetics - BSL3 Laboratory of Virology; Human Genome Variation Research Group & Genomics Centre MCB; Bioinformatics Research Group Department of Virology	Aleksandra Milewska, Ewelina Pośpiech, Agata Jarosz, Adrianna Klajmon, Kamila Marszałek, Katarzyna Pancer, Magdalena Rzeczkowska, Tomasz Wołkowicz, Katarzyna Zacharczuk, Agnieszka Kołakowska-Kulesza, Natalia Wolaniuk, Ewelina Hallman-Szelińska, Paweł P Łabaj, Wojciech Branicki, Krzysztof Pyrć
EPI_ISL_416493	hCoV-19/France/HF2196/2020	Europe / France / Hauts de France / Château-Thierry	2020-03-08	CH Jean de Navarre Laboratoire de Biologie	National Reference Center for Viruses of Respiratory Infections, Institut Pasteur, Paris	Mélnie Albert, Marion Barbet, Sylvie Behillil, Méline Bizard, Angela Brisebarre, Flora Donati, Etienne Simon-Lorière, Vincent Enouf, Maud Vanpeene, Sylvie van der Werf
EPI_ISL_416494	hCoV-19/France/N2223/2020	Europe / France / Normandie / Rouen	2020-03-04	Centre Hositalier Universitaire de Rouen Laboratoire de Virologie	National Reference Center for Viruses of Respiratory Infections, Institut Pasteur, Paris	Mélnie Albert, Marion Barbet, Sylvie Behillil, Méline Bizard, Angela Brisebarre, Flora Donati, Etienne Simon-Lorière, Vincent Enouf, Maud Vanpeene, Sylvie van der Werf, Jean-Christophe Plantier
EPI_ISL_416495	hCoV-19/France/HF2234/2020	Europe / France / Hauts de France / Compiègne	2020-03-10	Centre Hospitalier Compiègne Laboratoire de Biologie	National Reference Center for Viruses of Respiratory Infections, Institut Pasteur, Paris	Mélnie Albert, Marion Barbet, Sylvie Behillil, Méline Bizard, Angela Brisebarre, Flora Donati, Etienne Simon-Lorière, Vincent Enouf, Maud Vanpeene, Sylvie van der Werf, Raulin Olivia
EPI_ISL_416496	hCoV-19/France/HF2237/2020	Europe / France / Hauts de France / Compiègne	2020-03-10	Centre Hospitalier Compiègne Laboratoire de Biologie	National Reference Center for Viruses of Respiratory Infections, Institut Pasteur, Paris	Mélnie Albert, Marion Barbet, Sylvie Behillil, Méline Bizard, Angela Brisebarre, Flora Donati, Etienne Simon-Lorière, Vincent Enouf, Maud Vanpeene, Sylvie van der Werf, Raulin Olivia
EPI_ISL_416497	hCoV-19/France/HF2239/2020	Europe / France / Hauts de France / Compiègne	2020-03-10	Centre Hospitalier Compiègne Laboratoire de Biologie	National Reference Center for Viruses of Respiratory Infections, Institut Pasteur, Paris	Mélnie Albert, Marion Barbet, Sylvie Behillil, Méline Bizard, Angela Brisebarre, Flora Donati, Etienne Simon-Lorière, Vincent Enouf, Maud Vanpeene, Sylvie van der Werf, Raulin Olivia
EPI_ISL_416498	hCoV-19/France/IDF2256/2020	Europe / France / Ile de France / Garches	2020-03-11	Institut Médico légal- Hop R. Poincaré	National Reference Center for Viruses of Respiratory Infections, Institut Pasteur, Paris	Mélnie Albert, Marion Barbet, Sylvie Behillil, Méline Bizard, Angela Brisebarre, Flora Donati, Etienne Simon-Lorière, Vincent Enouf, Maud Vanpeene, Sylvie van der Werf
EPI_ISL_416499	hCoV-19/France/IDF2278/2020	Europe / France / Ile de France / Longjumeau	2020-03-11	LABM GH nord Essonne	National Reference Center for Viruses of Respiratory Infections, Institut Pasteur, Paris	Mélnie Albert, Marion Barbet, Sylvie Behillil, Méline Bizard, Angela Brisebarre, Flora Donati, Etienne Simon-Lorière, Vincent Enouf, Maud Vanpeene, Sylvie van der Werf
EPI_ISL_416706	hCoV-19/USA/WA-UW168/2020	North America / USA / Washington	2020-03-13	UW Virology Lab	UW Virology Lab	Pavitra Roychoudhury, Hong Xie, Keith Jerome, Alexander Greninger
EPI_ISL_416710	hCoV-19/USA/WA-UW172/2020	North America / USA / Washington	2020-03-13	UW Virology Lab	UW Virology Lab	Pavitra Roychoudhury, Hong Xie, Keith Jerome, Alexander Greninger
EPI_ISL_416745	hCoV-19/France/Pollionay_1733/2020	Europe / France / ARA	2020-03-10	CNR Virus des Infections Respiratoires - France SUD	CNR Virus des Infections Respiratoires - France SUD	Bal, Antonin; Destras, Gregory; Gaymard, Alexandre; Bouscambert-Duchamp, Maude; Cheynet, Valérie; Brengel-Pesce, Karen; Morfin-Sherpa, Florence; Valette, Martine; Josset, Laurence; Lina, Bruno.
EPI_ISL_416746	hCoV-19/France/Valence_425/2020	Europe / France / ARA	2020-03-03	CNR Virus des Infections Respiratoires - France SUD	CNR Virus des Infections Respiratoires - France SUD	Bal, Antonin; Destras, Gregory; Gaymard, Alexandre; Bouscambert-Duchamp, Maude; Cheynet, Valérie; Brengel-Pesce, Karen; Morfin-Sherpa, Florence; Valette, Martine; Josset, Laurence; Lina, Bruno.
EPI_ISL_416747	hCoV-19/France/Lyon_487/2020	Europe / France / ARA	2020-03-04	Institut des Agents Infectieux (IAI) Hospices Civils de Lyon	CNR Virus des Infections Respiratoires - France SUD	Bal, Antonin; Destras, Gregory; Gaymard, Alexandre; Bouscambert-Duchamp, Maude; Cheynet, Valérie; Brengel-Pesce, Karen; Morfin-Sherpa, Florence; Valette, Martine; Josset, Laurence; Lina, Bruno.
EPI_ISL_416748	hCoV-19/France/Lyon_508/2020	Europe / France / ARA	2020-03-04	Institut des Agents Infectieux (IAI) Hospices Civils de Lyon	CNR Virus des Infections Respiratoires - France SUD	Bal, Antonin; Destras, Gregory; Gaymard, Alexandre; Bouscambert-Duchamp, Maude; Cheynet, Valérie; Brengel-Pesce, Karen; Morfin-Sherpa, Florence; Valette, Martine; Josset, Laurence; Lina, Bruno.
EPI_ISL_416749	hCoV-19/France/Valence_532/2020	Europe / France / ARA	2020-03-04	Centre Hospitalier de Valence	CNR Virus des Infections Respiratoires - France SUD	Bal, Antonin; Destras, Gregory; Gaymard, Alexandre; Bouscambert-Duchamp, Maude; Cheynet, Valérie; Brengel-Pesce, Karen; Morfin-Sherpa, Florence; Valette, Martine; Josset, Laurence; Lina, Bruno.
EPI_ISL_416751	hCoV-19/France/Clermont-Ferrand_651/2020	Europe / France / ARA	2020-03-05	CHU Gabriel Montpied	CNR Virus des Infections Respiratoires - France SUD	Bal, Antonin; Destras, Gregory; Gaymard, Alexandre; Bouscambert-Duchamp, Maude; Cheynet, Valérie; Brengel-Pesce, Karen; Morfin-Sherpa, Florence; Valette, Martine; Josset, Laurence; Lina, Bruno.
EPI_ISL_416752	hCoV-19/France/Clermont-Ferrand_650/2020	Europe / France / ARA	2020-03-04	CHU Gabriel Montpied	CNR Virus des Infections Respiratoires - France SUD	Bal, Antonin; Destras, Gregory; Gaymard, Alexandre; Bouscambert-Duchamp, Maude; Cheynet, Valérie; Brengel-Pesce, Karen; Morfin-Sherpa, Florence; Valette, Martine; Josset, Laurence; Lina, Bruno.
EPI_ISL_416753	hCoV-19/France/Lyon_06464 /2020	Europe / France / ARA	2020-03-06	Institut des Agents Infectieux (IAI) Hospices Civils de Lyon	CNR Virus des Infections Respiratoires - France SUD	Bal, Antonin; Destras, Gregory; Gaymard, Alexandre; Bouscambert-Duchamp, Maude; Cheynet, Valérie; Brengel-Pesce, Karen; Morfin-Sherpa, Florence; Valette, Martine; Josset, Laurence; Lina, Bruno.
EPI_ISL_416754	hCoV-19/France/Lyon_06487/2020	Europe / France / ARA	2020-03-06	Institut des Agents Infectieux (IAI) Hospices Civils de Lyon	CNR Virus des Infections Respiratoires - France SUD	Bal, Antonin; Destras, Gregory; Gaymard, Alexandre; Bouscambert-Duchamp, Maude; Cheynet, Valérie; Brengel-Pesce, Karen; Morfin-Sherpa, Florence; Valette, Martine; Josset, Laurence; Lina, Bruno.
EPI_ISL_416756	hCoV-19/France/Lyon_06531/2020	Europe / France / ARA	2020-03-06	Institut des Agents Infectieux (IAI) Hospices Civils de Lyon	CNR Virus des Infections Respiratoires - France SUD	Bal, Antonin; Destras, Gregory; Gaymard, Alexandre; Bouscambert-Duchamp, Maude; Cheynet, Valérie; Brengel-Pesce, Karen; Morfin-Sherpa, Florence; Valette, Martine; Josset, Laurence; Lina, Bruno.
EPI_ISL_416757	hCoV-19/France/Bourg-en-Bresse_06678/2020	Europe / France / ARA	2020-03-07	Centre Hospitalier de Bourg en Bresse	CNR Virus des Infections Respiratoires - France SUD	Bal, Antonin; Destras, Gregory; Gaymard, Alexandre; Bouscambert-Duchamp, Maude; Cheynet, Valérie; Brengel-Pesce, Karen; Morfin-Sherpa, Florence; Valette, Martine; Josset, Laurence; Lina, Bruno.
EPI_ISL_416758	hCoV-19/France/Lyon_0693/2020	Europe / France / ARA	2020-03-08	Institut des Agents Infectieux (IAI) Hospices Civils de Lyon	CNR Virus des Infections Respiratoires - France SUD	Bal, Antonin; Destras, Gregory; Gaymard, Alexandre; Bouscambert-Duchamp, Maude; Cheynet, Valérie; Brengel-Pesce, Karen; Morfin-Sherpa, Florence; Valette, Martine; Josset, Laurence; Lina, Bruno.
EPI_ISL_417010	hCoV-19/Spain/Madrid201442/2020	Europe / Spain / Madrid	2020-03-04	FUNDACION JIMENEZ DIAZ	Instituto de Salud Carlos III	Iglesias-Caballero, M. Molinero Calamita, M. González-Esguevillas, M. Camarero, S. Pozo, F. Casas, I. Jiménez, P. Jiménez, M. Zaballos, A. Monzón, S. Varona, S. Juliá, M. Cuesta, I. Fernández Roblas, R.
EPI_ISL_417012	hCoV-19/Belgium/ULG-3843/2020	Europe / Belgium / Liège	2020-03-08	Department of Clinical Microbiology	GIGA Medical Genomics	Durkin Keith, Artesi Maria, Bontems Sébastien, Boreux Raphaël, Meex Cécile, Melin Pierrette, Hayette Marie-Pierre, Bours Vincent.
EPI_ISL_417013	hCoV-19/Belgium/ULG-4163/2020	Europe / Belgium / Liège	2020-03-09	Department of Clinical Microbiology	GIGA Medical Genomics	Durkin Keith, Artesi Maria, Bontems Sébastien, Boreux Raphaël, Meex Cécile, Melin Pierrette, Hayette Marie-Pierre, Bours Vincent.
EPI_ISL_417014	hCoV-19/Belgium/ULG-6216/2020	Europe / Belgium / Liège	2020-03-13	Department of Clinical Microbiology	GIGA Medical Genomics	Durkin Keith, Artesi Maria, Bontems Sébastien, Boreux Raphaël, Meex Cécile, Melin Pierrette, Hayette Marie-Pierre, Bours Vincent.
EPI_ISL_417015	hCoV-19/Belgium/ULG-6457/2020	Europe / Belgium / Liège	2020-03-13	Department of Clinical Microbiology	GIGA Medical Genomics	Durkin Keith, Artesi Maria, Bontems Sébastien, Boreux Raphaël, Meex Cécile, Melin Pierrette, Hayette Marie-Pierre, Bours Vincent.
EPI_ISL_417016	hCoV-19/Belgium/ULG-6503/2020	Europe / Belgium / Liège	2020-03-13	Department of Clinical Microbiology	GIGA Medical Genomics	Durkin Keith, Artesi Maria, Bontems Sébastien, Boreux Raphaël, Meex Cécile, Melin Pierrette, Hayette Marie-Pierre, Bours Vincent.
EPI_ISL_417017	hCoV-19/Belgium/ULG-6638/2020	Europe / Belgium / Liège	2020-03-14	Department of Clinical Microbiology	GIGA Medical Genomics	Durkin Keith, Artesi Maria, Bontems Sébastien, Boreux Raphaël, Meex Cécile, Melin Pierrette, Hayette Marie-Pierre, Bours Vincent.
EPI_ISL_417018	hCoV-19/Belgium/ULG-6670/2020	Europe / Belgium / Liège	2020-03-14	Department of Clinical Microbiology	GIGA Medical Genomics	Durkin Keith, Artesi Maria, Bontems Sébastien, Boreux Raphaël, Meex Cécile, Melin Pierrette, Hayette Marie-Pierre, Bours Vincent.
EPI_ISL_417019	hCoV-19/Belgium/ULG-6754/2020	Europe / Belgium / Liège	2020-03-14	Department of Clinical Microbiology	GIGA Medical Genomics	Durkin Keith, Artesi Maria, Bontems Sébastien, Boreux Raphaël, Meex Cécile, Melin Pierrette, Hayette Marie-Pierre, Bours Vincent.
EPI_ISL_417030	hCoV-19/Australia/NSW04/2020	Oceania / Australia / New South Wales / Sydney	2020-01-24	Centre for Infectious Diseases and Microbiology Laboratory Services	NSW Health Pathology - Institute of Clinical Pathology and Medical Research; Westmead Hospital; University of Sydney	Eden J-S, Rockett R, Carter I, Rahman H, Holmes EC, O’Sullivan MV, Sintchenko V, Chen SC, Maddocks S, Kok J and Dwyer DE for the 2019-nCoV Study Group*
EPI_ISL_417031	hCoV-19/Australia/QLDID919/2020	Oceania / Australia / Queensland / Gold Coast	2020-03-11	Pathology Queensland	Public Health Virology Laboratory	Bixing Huang, Alyssa Pyke, Amanda De Jong, Andrew Van Den Hurk, Carmel Taylor, David Warrilow, Doris Genge, Elisabeth Gamez, Glen Hewitson, Ian Maxwell Mackay, Inga Sultana, Jamie McMahon, Jean Barcelon, Judy Northill, Mitchell Finger, Natalie Simpson, Neelima Nair, Peter Burtonclay, Peter Moore, Sarah Wheatley, Sean Moody, Sonja Hall-Mendelin, Timothy Gardam, and Frederick Moore
EPI_ISL_417032	hCoV-19/Australia/QLDID920/2020	Oceania / Australia / Queensland / Rockhampton	2020-03-11	Rockhampton Base Hospital	Public Health Virology Laboratory	Bixing Huang, Alyssa Pyke, Amanda De Jong, Andrew Van Den Hurk, Carmel Taylor, David Warrilow, Doris Genge, Elisabeth Gamez, Glen Hewitson, Ian Maxwell Mackay, Inga Sultana, Jamie McMahon, Jean Barcelon, Judy Northill, Mitchell Finger, Natalie Simpson, Neelima Nair, Peter Burtonclay, Peter Moore, Sarah Wheatley, Sean Moody, Sonja Hall-Mendelin, Timothy Gardam, and Frederick Moore
EPI_ISL_417033	hCoV-19/Australia/QLDID921/2020	Oceania / Australia / Queensland / Brisbane	2020-03-11	Sullivan Nicolaides Pathology	Public Health Virology Laboratory	Bixing Huang, Alyssa Pyke, Amanda De Jong, Andrew Van Den Hurk, Carmel Taylor, David Warrilow, Doris Genge, Elisabeth Gamez, Glen Hewitson, Ian Maxwell Mackay, Inga Sultana, Jamie McMahon, Jean Barcelon, Judy Northill, Mitchell Finger, Natalie Simpson, Neelima Nair, Peter Burtonclay, Peter Moore, Sarah Wheatley, Sean Moody, Sonja Hall-Mendelin, Timothy Gardam, and Frederick Moore
EPI_ISL_417069	hCoV-19/USA/WA-S16/2020	North America / USA / Washington	2020-03-03	Washington State Department of Health	Seattle Flu Study	Chu etl al
EPI_ISL_417072	hCoV-19/USA/WA-S19/2020	North America / USA / Washington / King County	2020-03-02	Washington State Department of Health	Seattle Flu Study	Chu etl al
EPI_ISL_417076	hCoV-19/USA/WA-S23/2020	North America / USA / Washington / Snohomish County	2020-03-02	Washington State Department of Health	Seattle Flu Study	Chu etl al
EPI_ISL_417085	hCoV-19/USA/WA-S32/2020	North America / USA / Washington / Snohomish County	2020-03-02	Washington State Department of Health	Seattle Flu Study	Chu etl al
EPI_ISL_417721	hCoV-19/Iceland/27/2020	Europe / Iceland / Reykjavik	2020-03-03	The National University Hospital of Iceland	deCODE genetics	Daniel F Gudbjartsson; Agnar Helgason; Hakon Jonsson; Olafur T Magnusson; Pall Melsted; Gudmundur L Norddahl; Jona Saemundsdottir; Asgeir Sigurdsson; Patrick Sulem; Arna B Agustsdottir; Berglind Eiriksdottir; Run Fridriksdottir; Elisabet E Gardarsdottir; Gudmundur Georgsson; Olafia S Gretarsdottir; Kjartan R Gudmundsson; Thora R Gunnarsdottir; Arnaldur Gylfason; Hilma Holm; Brynjar O Jensson; Asl…
EPI_ISL_417741	hCoV-19/Iceland/145/2020	Europe / Iceland / Reykjavik	2020-03-13	The National University Hospital of Iceland	deCODE genetics	Daniel F Gudbjartsson; Agnar Helgason; Hakon Jonsson; Olafur T Magnusson; Pall Melsted; Gudmundur L Norddahl; Jona Saemundsdottir; Asgeir Sigurdsson; Patrick Sulem; Arna B Agustsdottir; Berglind Eiriksdottir; Run Fridriksdottir; Elisabet E Gardarsdottir; Gudmundur Georgsson; Olafia S Gretarsdottir; Kjartan R Gudmundsson; Thora R Gunnarsdottir; Arnaldur Gylfason; Hilma Holm; Brynjar O Jensson; Asl…
EPI_ISL_417748	hCoV-19/Iceland/109/2020	Europe / Iceland / Reykjavik	2020-03-11	The National University Hospital of Iceland	deCODE genetics	Daniel F Gudbjartsson; Agnar Helgason; Hakon Jonsson; Olafur T Magnusson; Pall Melsted; Gudmundur L Norddahl; Jona Saemundsdottir; Asgeir Sigurdsson; Patrick Sulem; Arna B Agustsdottir; Berglind Eiriksdottir; Run Fridriksdottir; Elisabet E Gardarsdottir; Gudmundur Georgsson; Olafia S Gretarsdottir; Kjartan R Gudmundsson; Thora R Gunnarsdottir; Arnaldur Gylfason; Hilma Holm; Brynjar O Jensson; Asl…
EPI_ISL_417755	hCoV-19/Iceland/169/2020	Europe / Iceland / Reykjavik	2020-03-13	The National University Hospital of Iceland	deCODE genetics	Daniel F Gudbjartsson; Agnar Helgason; Hakon Jonsson; Olafur T Magnusson; Pall Melsted; Gudmundur L Norddahl; Jona Saemundsdottir; Asgeir Sigurdsson; Patrick Sulem; Arna B Agustsdottir; Berglind Eiriksdottir; Run Fridriksdottir; Elisabet E Gardarsdottir; Gudmundur Georgsson; Olafia S Gretarsdottir; Kjartan R Gudmundsson; Thora R Gunnarsdottir; Arnaldur Gylfason; Hilma Holm; Brynjar O Jensson; Asl…
EPI_ISL_417770	hCoV-19/Iceland/112/2020	Europe / Iceland / Reykjavik	2020-03-11	The National University Hospital of Iceland	deCODE genetics	Daniel F Gudbjartsson; Agnar Helgason; Hakon Jonsson; Olafur T Magnusson; Pall Melsted; Gudmundur L Norddahl; Jona Saemundsdottir; Asgeir Sigurdsson; Patrick Sulem; Arna B Agustsdottir; Berglind Eiriksdottir; Run Fridriksdottir; Elisabet E Gardarsdottir; Gudmundur Georgsson; Olafia S Gretarsdottir; Kjartan R Gudmundsson; Thora R Gunnarsdottir; Arnaldur Gylfason; Hilma Holm; Brynjar O Jensson; Asl…
EPI_ISL_417785	hCoV-19/Iceland/126/2020	Europe / Iceland / Reykjavik	2020-03-12	The National University Hospital of Iceland	deCODE genetics	Daniel F Gudbjartsson; Agnar Helgason; Hakon Jonsson; Olafur T Magnusson; Pall Melsted; Gudmundur L Norddahl; Jona Saemundsdottir; Asgeir Sigurdsson; Patrick Sulem; Arna B Agustsdottir; Berglind Eiriksdottir; Run Fridriksdottir; Elisabet E Gardarsdottir; Gudmundur Georgsson; Olafia S Gretarsdottir; Kjartan R Gudmundsson; Thora R Gunnarsdottir; Arnaldur Gylfason; Hilma Holm; Brynjar O Jensson; Asl…
EPI_ISL_417788	hCoV-19/Iceland/133/2020	Europe / Iceland / Reykjavik	2020-03-12	The National University Hospital of Iceland	deCODE genetics	Daniel F Gudbjartsson; Agnar Helgason; Hakon Jonsson; Olafur T Magnusson; Pall Melsted; Gudmundur L Norddahl; Jona Saemundsdottir; Asgeir Sigurdsson; Patrick Sulem; Arna B Agustsdottir; Berglind Eiriksdottir; Run Fridriksdottir; Elisabet E Gardarsdottir; Gudmundur Georgsson; Olafia S Gretarsdottir; Kjartan R Gudmundsson; Thora R Gunnarsdottir; Arnaldur Gylfason; Hilma Holm; Brynjar O Jensson; Asl…
EPI_ISL_417790	hCoV-19/Iceland/139/2020	Europe / Iceland / Reykjavik	2020-03-12	The National University Hospital of Iceland	deCODE genetics	Daniel F Gudbjartsson; Agnar Helgason; Hakon Jonsson; Olafur T Magnusson; Pall Melsted; Gudmundur L Norddahl; Jona Saemundsdottir; Asgeir Sigurdsson; Patrick Sulem; Arna B Agustsdottir; Berglind Eiriksdottir; Run Fridriksdottir; Elisabet E Gardarsdottir; Gudmundur Georgsson; Olafia S Gretarsdottir; Kjartan R Gudmundsson; Thora R Gunnarsdottir; Arnaldur Gylfason; Hilma Holm; Brynjar O Jensson; Asl…
EPI_ISL_417791	hCoV-19/Iceland/140/2020	Europe / Iceland / Reykjavik	2020-03-12	The National University Hospital of Iceland	deCODE genetics	Daniel F Gudbjartsson; Agnar Helgason; Hakon Jonsson; Olafur T Magnusson; Pall Melsted; Gudmundur L Norddahl; Jona Saemundsdottir; Asgeir Sigurdsson; Patrick Sulem; Arna B Agustsdottir; Berglind Eiriksdottir; Run Fridriksdottir; Elisabet E Gardarsdottir; Gudmundur Georgsson; Olafia S Gretarsdottir; Kjartan R Gudmundsson; Thora R Gunnarsdottir; Arnaldur Gylfason; Hilma Holm; Brynjar O Jensson; Asl…
EPI_ISL_417798	hCoV-19/Iceland/148/2020	Europe / Iceland / Reykjavik	2020-03-13	The National University Hospital of Iceland	deCODE genetics	Daniel F Gudbjartsson; Agnar Helgason; Hakon Jonsson; Olafur T Magnusson; Pall Melsted; Gudmundur L Norddahl; Jona Saemundsdottir; Asgeir Sigurdsson; Patrick Sulem; Arna B Agustsdottir; Berglind Eiriksdottir; Run Fridriksdottir; Elisabet E Gardarsdottir; Gudmundur Georgsson; Olafia S Gretarsdottir; Kjartan R Gudmundsson; Thora R Gunnarsdottir; Arnaldur Gylfason; Hilma Holm; Brynjar O Jensson; Asl…
EPI_ISL_418182	hCoV-19/Spain/Madrid_H8_37/2020	Europe / Spain / Madrid	2020-03-12	Hospital Universitario 12 de Octubre	Hospital Universitario La Paz	Elias Dahdouh, Sara González, Fernando Lázaro, Esther Viedma, Natalia Stella, Julio García, Juan Carlos Galán, Rafael Cantón, Mª Dolores Folgueira, Rafael Delgado, Jesús Mingorance
EPI_ISL_418206	hCoV-19/Senegal/003/2020	Africa / Senegal / Dakar	2020-02-28	Institut Pasteur Dakar	Institut Pasteur de Dakar	Ndongo Dia, Ousmane Faye, Amadou Alpha Sall
EPI_ISL_418207	hCoV-19/Senegal/016/2020	Africa / Senegal / Dakar	2020-03-02	Institut Pasteur Dakar	Institut Pasteur de Dakar	Ndongo Dia, Ousmane Faye, Amadou Alpha Sall
EPI_ISL_418208	hCoV-19/Senegal/020/2020	Africa / Senegal / Dakar	2020-03-04	Institut Pasteur Dakar	Institut Pasteur de Dakar	Ndongo Dia, Ousmane Faye, Amadou Alpha Sall
EPI_ISL_418209	hCoV-19/Senegal/026/2020	Africa / Senegal / Dakar	2020-03-03	Institut Pasteur Dakar	Institut Pasteur de Dakar	Ndongo Dia, Ousmane Faye, Amadou Alpha Sall
EPI_ISL_418210	hCoV-19/Senegal/073/2020	Africa / Senegal / Touba	2020-03-10	Institut Pasteur Dakar	Institut Pasteur de Dakar	Ndongo Dia, Ousmane Faye, Amadou Alpha Sall
EPI_ISL_418211	hCoV-19/Senegal/082/2020	Africa / Senegal / Touba	2020-03-11	Institut Pasteur Dakar	Institut Pasteur de Dakar	Ndongo Dia, Ousmane Faye, Amadou Alpha Sall
EPI_ISL_418212	hCoV-19/Senegal/087/2020	Africa / Senegal / Touba	2020-03-11	Institut Pasteur Dakar	Institut Pasteur de Dakar	Ndongo Dia, Ousmane Faye, Amadou Alpha sall
EPI_ISL_418213	hCoV-19/Senegal/094/2020	Africa / Senegal / Touba	2020-03-12	Institut Pasteur Dakar	Institut Pasteur de Dakar	Ndongo Dia, Ousmane Faye, Amadou Alpha Sall
EPI_ISL_418216	hCoV-19/Senegal/136/2020	Africa / Senegal / Dakar	2020-03-13	Institut Pasteur Dakar	Institut Pasteur de Dakar	Ndongo Dia, Ousmane Faye, Amadou Alpha Sall
EPI_ISL_418217	hCoV-19/Senegal/139/2020	Africa / Senegal / Mbour	2020-03-13	Institut Pasteur Dakar	Institut Pasteur de Dakar	Ndongo Dia, Ousmane Faye, Amadou Alpha Sall
EPI_ISL_418218	hCoV-19/France/HF1465/2020	Europe / France / Hauts de France / Compiègne	2020-02-21	Centre Hospitalier Compiègne Laboratoire de Biologie	National Reference Center for Viruses of Respiratory Infections, Institut Pasteur, Paris	Mélanie Albert, Marion Barbet, Sylvie Behillil, Méline Bizard, Angela Brisebarre, Flora Donati, Fabiana Gambaro, Etienne Simon-Lorière, Vincent Enouf, Maud Vanpeene, Sylvie van der Werf, Raulin Olivia
EPI_ISL_418219	hCoV-19/France/B1623/2020	Europe / France / Bretagne / Brest	2020-02-26	CHU - Hôpital Cavale Blanche - Labo. de Virologie	National Reference Center for Viruses of Respiratory Infections, Institut Pasteur, Paris	Mélanie Albert, Marion Barbet, Sylvie Behillil, Méline Bizard, Angela Brisebarre, Flora Donati, Fabiana Gambaro, Etienne Simon-Lorière, Vincent Enouf, Maud Vanpeene, Sylvie van der Werf, Léa Pilorge
EPI_ISL_418220	hCoV-19/France/HF1645/2020	Europe / France / Hauts de France / Compiègne	2020-02-28	Centre Hospitalier Compiègne Laboratoire de Biologie	National Reference Center for Viruses of Respiratory Infections, Institut Pasteur, Paris	Mélanie Albert, Marion Barbet, Sylvie Behillil, Méline Bizard, Angela Brisebarre, Flora Donati, Fabiana Gambaro, Etienne Simon-Lorière, Vincent Enouf, Maud Vanpeene, Sylvie van der Werf, Raulin Olivia
EPI_ISL_418222	hCoV-19/France/CVL2000/2020	Europe / France / Centre-Val de Loire / Tours	2020-03-04	CHRU Bretonneau - Serv. Bacterio-Virol.	National Reference Center for Viruses of Respiratory Infections, Institut Pasteur, Paris	Mélanie Albert, Marion Barbet, Sylvie Behillil, Méline Bizard, Angela Brisebarre, Flora Donati, Fabiana Gambaro, Etienne Simon-Lorière, Vincent Enouf, Maud Vanpeene, Sylvie van der Werf, Julien Marlet
EPI_ISL_418223	hCoV-19/France/HF2060/2020	Europe / France / Hauts de France / Compiègne	2020-03-05	Centre Hospitalier Compiègne Laboratoire de Biologie	National Reference Center for Viruses of Respiratory Infections, Institut Pasteur, Paris	Mélanie Albert, Marion Barbet, Sylvie Behillil, Méline Bizard, Angela Brisebarre, Flora Donati, Fabiana Gambaro, Etienne Simon-Lorière, Vincent Enouf, Maud Vanpeene, Sylvie van der Werf, Raulin Olivia
EPI_ISL_418224	hCoV-19/France/HF2150/2020	Europe / France / Hauts de France / Compiègne	2020-03-08	Centre Hospitalier Compiègne Laboratoire de Biologie	National Reference Center for Viruses of Respiratory Infections, Institut Pasteur, Paris	Mélanie Albert, Marion Barbet, Sylvie Behillil, Méline Bizard, Angela Brisebarre, Flora Donati, Fabiana Gambaro, Etienne Simon-Lorière, Vincent Enouf, Maud Vanpeene, Sylvie van der Werf, Raulin Olivia
EPI_ISL_418225	hCoV-19/France/HF2155/2020	Europe / France / Hauts de France / Compiègne	2020-03-08	Centre Hospitalier Compiègne Laboratoire de Biologie	National Reference Center for Viruses of Respiratory Infections, Institut Pasteur, Paris	Mélanie Albert, Marion Barbet, Sylvie Behillil, Méline Bizard, Angela Brisebarre, Flora Donati, Fabiana Gambaro, Etienne Simon-Lorière, Vincent Enouf, Maud Vanpeene, Sylvie van der Werf, Raulin Olivia
EPI_ISL_418226	hCoV-19/France/HF2381/2020	Europe / France / Hauts de France / Crouy en Thelle	2020-03-09	EHPAD - Résidences les Cèdres	National Reference Center for Viruses of Respiratory Infections, Institut Pasteur, Paris	Mélanie Albert, Marion Barbet, Sylvie Behillil, Méline Bizard, Angela Brisebarre, Flora Donati, Etienne Simon-Lorière, Vincent Enouf, Maud Vanpeene, Sylvie van der Werf
EPI_ISL_418227	hCoV-19/France/HF2393/2020	Europe / France / Hauts de France / Compiègne	2020-03-12	Centre Hospitalier Compiègne Laboratoire de Biologie	National Reference Center for Viruses of Respiratory Infections, Institut Pasteur, Paris	Mélanie Albert, Marion Barbet, Sylvie Behillil, Méline Bizard, Angela Brisebarre, Flora Donati, Etienne Simon-Lorière, Vincent Enouf, Maud Vanpeene, Sylvie van der Werf, Raulin Olivia
EPI_ISL_418228	hCoV-19/France/HF2405/2020	Europe / France / Hauts de France / Compiègne	2020-03-12	Centre Hospitalier Compiègne Laboratoire de Biologie	National Reference Center for Viruses of Respiratory Infections, Institut Pasteur, Paris	Mélanie Albert, Marion Barbet, Sylvie Behillil, Méline Bizard, Angela Brisebarre, Flora Donati, Etienne Simon-Lorière, Vincent Enouf, Maud Vanpeene, Sylvie van der Werf, Raulin Olivia
EPI_ISL_418229	hCoV-19/France/IDF2410/2020	Europe / France / Ile de France / Levallois-Perret	2020-03-12	Hopital franco britannique - Laboratoire	National Reference Center for Viruses of Respiratory Infections, Institut Pasteur, Paris	Mélanie Albert, Marion Barbet, Sylvie Behillil, Méline Bizard, Angela Brisebarre, Flora Donati, Etienne Simon-Lorière, Vincent Enouf, Maud Vanpeene, Sylvie van der Werf, Marianne Asso Bonnet
EPI_ISL_418230	hCoV-19/France/IDF2420/2020	Europe / France / Ile de France / Paris	2020-03-13	Clinique AVERAY LA BROUSTE, Med. Polyvalente	National Reference Center for Viruses of Respiratory Infections, Institut Pasteur, Paris	Mélanie Albert, Marion Barbet, Sylvie Behillil, Méline Bizard, Angela Brisebarre, Flora Donati, Etienne Simon-Lorière, Vincent Enouf, Maud Vanpeene, Sylvie van der Werf, Elsa Ngwem
EPI_ISL_418234	hCoV-19/France/IDF2534/2020	Europe / France / Ile de France / Longjumeau	2020-03-14	LABM GH nord Essonne	National Reference Center for Viruses of Respiratory Infections, Institut Pasteur, Paris	Mélanie Albert, Marion Barbet, Sylvie Behillil, Méline Bizard, Angela Brisebarre, Flora Donati, Etienne Simon-Lorière, Vincent Enouf, Maud Vanpeene, Sylvie van der Werf, Christine Lambert
EPI_ISL_418241	hCoV-19/Algeria/G0638_2264/2020	Africa / Algeria / Boufarik	2020-03-02	NIC Viral Respiratory Unit - Institut Pasteur of Algeria	National Reference Center for Viruses of Respiratory Infections, Institut Pasteur, Paris	Mélanie Albert, Marion Barbet, Sylvie Behillil, Méline Bizard, Angela Brisebarre, Flora Donati, Etienne Simon-Lorière, Vincent Enouf, Maud Vanpeene, Sylvie van der Werf, Fawzi Derrar
EPI_ISL_418242	hCoV-19/Algeria/G0640_2265/2020	Africa / Algeria / Blida	2020-03-08	NIC Viral Respiratory Unit - Institut Pasteur of Algeria	National Reference Center for Viruses of Respiratory Infections, Institut Pasteur, Paris	Mélanie Albert, Marion Barbet, Sylvie Behillil, Méline Bizard, Angela Brisebarre, Flora Donati, Etienne Simon-Lorière, Vincent Enouf, Maud Vanpeene, Sylvie van der Werf, Fawzi Derrar
EPI_ISL_418243	hCoV-19/Spain/Andalucia201272/2020	Europe / Spain / Andalusia	2020-02-28	HOSPITAL UNIVERSITARIO VIRGEN DE LAS NIEVES	Instituto de Salud Carlos III	Iglesias-Caballero, M. Molinero Calamita, M. González-Esguevillas, M. Camarero, S. Pozo, F. Casas, I. Jiménez, P. Jiménez, M. Zaballos, A. Monzón, S. Varona, S. Juliá, M. Cuesta, I. Sanbonmatsu S.
EPI_ISL_418245	hCoV-19/Spain/CastillaLaMancha201328/2020	Europe / Spain / Castilla La Mancha	2020-03-01	Hospital General y Universitario de Guadalajara	Instituto de Salud Carlos III	Iglesias-Caballero, M. Molinero Calamita, M. González-Esguevillas, M. Camarero, S. Pozo, F. Casas, I. Jiménez, P. Jiménez, M. Zaballos, A. Monzón, S. Varona, S. Juliá, M. Cuesta, I. Gonzalez-Praetorius A.
EPI_ISL_418246	hCoV-19/Spain/CastillaLaMancha201329/2020	Europe / Spain / Castilla-La Mancha	2020-03-01	Hospital General y Universitario de Guadalajara	Instituto de Salud Carlos III	Iglesias-Caballero, M. Molinero Calamita, M. González-Esguevillas, M. Camarero, S. Pozo, F. Casas, I. Jiménez, P. Jiménez, M. Zaballos, A. Monzón, S. Varona, S. Juliá, M. Cuesta, I. Gonzalez-Praetorius A.
EPI_ISL_418247	hCoV-19/Spain/CastillayLeon201061/2020	Europe / Spain / Castilla y Leon	2020-02-26	HOSPITAL GENERAL DE SEGOVIA	Instituto de Salud Carlos III	Iglesias-Caballero, M. Molinero Calamita, M. González-Esguevillas, M. Camarero, S. Pozo, F. Casas, I. Jiménez, P. Jiménez, M. Zaballos, A. Monzón, S. Varona, S. Juliá, M. Cuesta, I. Hernando-Real S.
EPI_ISL_418248	hCoV-19/Spain/CastillayLeon201323/2020	Europe / Spain / Castilla y Leon	2020-03-01	COMPLEJO ASISTENCIAL UNIVERSITARIO DE BURGOS	Instituto de Salud Carlos III	Iglesias-Caballero, M. Molinero Calamita, M. González-Esguevillas, M. Camarero, S. Pozo, F. Casas, I. Jiménez, P. Jiménez, M. Zaballos, A. Monzón, S. Varona, S. Juliá, M. Cuesta, I. Megias-Lobon G.
EPI_ISL_418249	hCoV-19/Spain/CastillayLeon201372/2020	Europe / Spain / Castilla y Leon	2020-03-03	COMPLEJO ASISTENCIAL UNIVERSITARIO DE BURGOS	Instituto de Salud Carlos III	Iglesias-Caballero, M. Molinero Calamita, M. González-Esguevillas, M. Camarero, S. Pozo, F. Casas, I. Jiménez, P. Jiménez, M. Zaballos, A. Monzón, S. Varona, S. Juliá, M. Cuesta, I. Megias-Lobon G.
EPI_ISL_418251	hCoV-19/Spain/Madrid201105/2020	Europe / Spain / Madrid	2020-02-25	HOSPITAL UNIVERSITARIO LA PAZ	Instituto de Salud Carlos III	Iglesias-Caballero, M. Molinero Calamita, M. González-Esguevillas, M. Camarero, S. Pozo, F. Casas, I. Jiménez, P. Jiménez, M. Zaballos, A. Monzón, S. Varona, S. Juliá, M. Cuesta, I. Romero P.
EPI_ISL_418253	hCoV-19/Spain/PaisVasco201382/2020	Europe / Spain / Basque Country	2020-03-02	HOSPITAL TXAGORRITXU	Instituto de Salud Carlos III	Iglesias-Caballero, M. Molinero Calamita, M. González-Esguevillas, M. Camarero, S. Pozo, F. Casas, I. Jiménez, P. Jiménez, M. Zaballos, A. Monzón, S. Varona, S. Juliá, M. Cuesta, I. Gomez-Gonzalez C.
EPI_ISL_418255	hCoV-19/Italy/TE4925/2020	Europe / Italy / Abruzzo	2020-03-14	Presidio Ospedaliero "S. Spirito" - PESCARA	Istituto Zooprofilattico Sperimentale dell'Abruzzo e Molise "G. Caporale"	Lorusso A, Marcacci M, Cammà C, Monaco F, Puglia I, Di Pasquale A, Rinaldi A, Mangone I, Savini G
EPI_ISL_418256	hCoV-19/Italy/TE4880/2020	Europe / Italy / Abruzzo	2020-03-14	Ospedale “San Liberatore” di Atri	Istituto Zooprofilattico Sperimentale dell'Abruzzo e Molise "G. Caporale"	Lorusso A, Marcacci M, Di Domenico M, Puglia I, Curini V, Ancora M, Di Pasquale A, Rinaldi A, Mangone I, Cammà C, Savini G.
EPI_ISL_418258	hCoV-19/Italy/TE4953/2020	Europe / Italy / Abruzzo	2020-03-14	Presidio ospedaliero "Santo Spirito"	Istituto Zooprofilattico Sperimentale dell'Abruzzo e Molise "G. Caporale"	Lorusso A, Marcacci M, Di Domenico M, Puglia I, Curini V, Ancora M, Di Pasquale A, Rinaldi A, Mangone I, Cammà C, Savini G.
EPI_ISL_418259	hCoV-19/Italy/TE4959/2020	Europe / Italy / Abruzzo	2020-03-14	Presidio ospedaliero "Santo Spirito"	Istituto Zooprofilattico Sperimentale dell'Abruzzo e Molise "G. Caporale"	Lorusso A, Marcacci M, Di Domenico M, Puglia I, Curini V, Ancora M, Di Pasquale A, Rinaldi A, Mangone I, Cammà C, Savini G.
EPI_ISL_418269	hCoV-19/Vietnam/19-01S/2020	Asia / Vietnam / Ho Chi Minh City	2020-01-22	unknown	Microbiology and Immunology department	Cao,T.M., Nguyen,H.T., Pham,H.T.T., Vu,N.P.H., Dao,M.H., Huynh,L.T.K., Nguyen,L.T., Nguyen,N.T., Nguyen,T.T.N., Nguyen,A.H., Luong,Q.C., Nguyen,T.V., Tran,K.C., Pham,Q.D., Tran,T., Hoang,C.Q., Nguyen,T.T., Le,H.Q., Phung,T.M., Vo,T.N.A., Nguyen,S.N., Pham,D.T., Phan,L.T. and Nguyen,T.V.
EPI_ISL_418270	hCoV-19/Belgium/JL-03044/2020	Europe / Belgium / Antwerp	2020-03-04	KU Leuven, Clinical and Epidemiological Virology	KU Leuven, Clinical and Epidemiological Virology	Tony Wawina, Joan Marti-Carreras, Bert Vanmechelen, Piet Maes
EPI_ISL_418340	hCoV-19/Canada/ON_PHL1083/2020	North America / Canada / Ontario	2020-03-09	Public Health Ontario Laboratories	Public Health Ontario Laboratories	Alireza Eshaghi, Samir N Patel, Jonathan B Gubbay, Vanessa G Allen, Christine Frantz, Aimin Li, Sandeep Nagra
EPI_ISL_418341	hCoV-19/Canada/ON_PHL0142/2020	North America / Canada / Ontario	2020-03-12	Public Health Ontario Laboratories	Public Health Ontario Laboratories	Alireza Eshaghi, Samir N Patel, Jonathan B Gubbay, Vanessa G Allen, Christine Frantz, Aimin Li, Sandeep Nagra
EPI_ISL_418342	hCoV-19/Canada/ON_PHL0178/2020	North America / Canada / Ontario	2020-03-11	Public Health Ontario Laboratories	Public Health Ontario Laboratories	Alireza Eshaghi, Samir N Patel, Jonathan B Gubbay, Vanessa G Allen, Christine Frantz, Aimin Li, Sandeep Nagra
EPI_ISL_418343	hCoV-19/Canada/ON_PHL6884/2020	North America / Canada / Ontario	2020-03-10	Public Health Ontario Laboratories	Public Health Ontario Laboratories	Alireza Eshaghi, Samir N Patel, Jonathan B Gubbay, Vanessa G Allen, Christine Frantz, Aimin Li, Sandeep Nagra
EPI_ISL_418345	hCoV-19/Canada/ON_PHL8751/2020	North America / Canada / Ontario	2020-02-29	Public Health Ontario Laboratories	Public Health Ontario Laboratories	Alireza Eshaghi, Samir N Patel, Jonathan B Gubbay, Vanessa G Allen, Christine Frantz, Aimin Li, Sandeep Nagra
EPI_ISL_418346	hCoV-19/Canada/ON_PHL0743/2020	North America / Canada / Ontario	2020-03-07	Public Health Ontario Laboratories	Public Health Ontario Laboratories	Alireza Eshaghi, Samir N Patel, Jonathan B Gubbay, Vanessa G Allen, Christine Frantz, Aimin Li, Sandeep Nagra
EPI_ISL_418347	hCoV-19/Canada/ON_PHL3741/2020	North America / Canada / Ontario	2020-03-11	Public Health Ontario Laboratories	Public Health Ontario Laboratories	Alireza Eshaghi, Samir N Patel, Jonathan B Gubbay, Vanessa G Allen, Christine Frantz, Aimin Li, Sandeep Nagra
EPI_ISL_418348	hCoV-19/Canada/ON_PHL3680/2020	North America / Canada / Ontario	2020-03-08	Public Health Ontario Laboratories	Public Health Ontario Laboratories	Alireza Eshaghi, Samir N Patel, Jonathan B Gubbay, Vanessa G Allen, Christine Frantz, Aimin Li, Sandeep Nagra
EPI_ISL_418349	hCoV-19/Canada/ON_PHL3650/2020	North America / Canada / Ontario	2020-03-07	Public Health Ontario Laboratories	Public Health Ontario Laboratories	Alireza Eshaghi, Samir N Patel, Jonathan B Gubbay, Vanessa G Allen, Christine Frantz, Aimin Li, Sandeep Nagra
EPI_ISL_418351	hCoV-19/Canada/ON_PHL3575/2020	North America / Canada / Ontario	2020-03-12	Public Health Ontario Laboratories	Public Health Ontario Laboratories	Alireza Eshaghi, Samir N Patel, Jonathan B Gubbay, Vanessa G Allen, Christine Frantz, Aimin Li, Sandeep Nagra
EPI_ISL_418352	hCoV-19/Canada/ON_PHL5672/2020	North America / Canada / Ontario	2020-03-11	Public Health Ontario Laboratories	Public Health Ontario Laboratories	Alireza Eshaghi, Samir N Patel, Jonathan B Gubbay, Vanessa G Allen, Christine Frantz, Aimin Li, Sandeep Nagra
EPI_ISL_418353	hCoV-19/Canada/ON_PHL0539/2020	North America / Canada / Ontario	2020-03-09	Public Health Ontario Laboratories	Public Health Ontario Laboratories	Alireza Eshaghi, Samir N Patel, Jonathan B Gubbay, Vanessa G Allen, Christine Frantz, Aimin Li, Sandeep Nagra
EPI_ISL_418355	hCoV-19/Canada/ON_PHLU8150/2020	North America / Canada / Ontario	2020-03-08	Public Health Ontario Laboratories	Public Health Ontario Laboratories	Alireza Eshaghi, Samir N Patel, Jonathan B Gubbay, Vanessa G Allen, Christine Frantz, Aimin Li, Sandeep Nagra
EPI_ISL_418356	hCoV-19/Canada/ON_PHL6980/2020	North America / Canada / Ontario	2020-03-12	Public Health Ontario Laboratories	Public Health Ontario Laboratories	Alireza Eshaghi, Samir N Patel, Jonathan B Gubbay, Vanessa G Allen, Christine Frantz, Aimin Li, Sandeep Nagra
EPI_ISL_418357	hCoV-19/Canada/ON_PHLH6415/2020	North America / Canada / Ontario	2020-03-12	Public Health Ontario Laboratories	Public Health Ontario Laboratories	Alireza Eshaghi, Samir N Patel, Jonathan B Gubbay, Vanessa G Allen, Christine Frantz, Aimin Li, Sandeep Nagra
EPI_ISL_418358	hCoV-19/Canada/ON_PHL5756/2020	North America / Canada / Ontario	2020-03-12	Public Health Ontario Laboratories	Public Health Ontario Laboratories	Alireza Eshaghi, Samir N Patel, Jonathan B Gubbay, Vanessa G Allen, Christine Frantz, Aimin Li, Sandeep Nagra
EPI_ISL_418359	hCoV-19/Canada/ON_PHL5757/2020	North America / Canada / Ontario	2020-03-12	Public Health Ontario Laboratories	Public Health Ontario Laboratories	Alireza Eshaghi, Samir N Patel, Jonathan B Gubbay, Vanessa G Allen, Christine Frantz, Aimin Li, Sandeep Nagra
EPI_ISL_418360	hCoV-19/Canada/ON_PHL3692/2020	North America / Canada / Ontario	2020-03-11	Public Health Ontario Laboratories	Public Health Ontario Laboratories	Alireza Eshaghi, Samir N Patel, Jonathan B Gubbay, Vanessa G Allen, Christine Frantz, Aimin Li, Sandeep Nagra
EPI_ISL_418361	hCoV-19/Canada/ON_PHL1095/2020	North America / Canada / Ontario	2020-03-12	Public Health Ontario Laboratories	Public Health Ontario Laboratories	Alireza Eshaghi, Samir N Patel, Jonathan B Gubbay, Vanessa G Allen, Christine Frantz, Aimin Li, Sandeep Nagra
EPI_ISL_418362	hCoV-19/Canada/ON_PHL3536/2020	North America / Canada / Ontario	2020-03-10	Public Health Ontario Laboratories	Public Health Ontario Laboratories	Alireza Eshaghi, Samir N Patel, Jonathan B Gubbay, Vanessa G Allen, Christine Frantz, Aimin Li, Sandeep Nagra
EPI_ISL_418363	hCoV-19/Canada/ON_PHL3695/2020	North America / Canada / Ontario	2020-03-11	Public Health Ontario Laboratories	Public Health Ontario Laboratories	Alireza Eshaghi, Samir N Patel, Jonathan B Gubbay, Vanessa G Allen, Christine Frantz, Aimin Li, Sandeep Nagra
EPI_ISL_418364	hCoV-19/Canada/ON_PHL6922/2020	North America / Canada / Ontario	2020-03-13	Public Health Ontario Laboratories	Public Health Ontario Laboratories	Alireza Eshaghi, Samir N Patel, Jonathan B Gubbay, Vanessa G Allen, Christine Frantz, Aimin Li, Sandeep Nagra
EPI_ISL_418365	hCoV-19/Canada/ON_PHL0977/2020	North America / Canada / Ontario	2020-03-10	Public Health Ontario Laboratories	Public Health Ontario Laboratories	Alireza Eshaghi, Samir N Patel, Jonathan B Gubbay, Vanessa G Allen, Christine Frantz, Aimin Li, Sandeep Nagra
EPI_ISL_418366	hCoV-19/Canada/ON_PHL3350/2020	North America / Canada / Ontario	2020-03-05	Public Health Ontario Laboratories	Public Health Ontario Laboratories	Alireza Eshaghi, Samir N Patel, Jonathan B Gubbay, Vanessa G Allen, Christine Frantz, Aimin Li, Sandeep Nagra
EPI_ISL_418367	hCoV-19/Canada/ON_PHL7513/2020	North America / Canada / Ontario	2020-03-12	Public Health Ontario Laboratories	Public Health Ontario Laboratories	Alireza Eshaghi, Samir N Patel, Jonathan B Gubbay, Vanessa G Allen, Christine Frantz, Aimin Li, Sandeep Nagra
EPI_ISL_418368	hCoV-19/Canada/ON_PHL3458/2020	North America / Canada / Ontario	2020-03-12	Public Health Ontario Laboratories	Public Health Ontario Laboratories	Alireza Eshaghi, Samir N Patel, Jonathan B Gubbay, Vanessa G Allen, Christine Frantz, Aimin Li, Sandeep Nagra
EPI_ISL_418369	hCoV-19/Canada/ON_PHL8539/2020	North America / Canada / Ontario	2020-03-10	Public Health Ontario Laboratories	Public Health Ontario Laboratories	Alireza Eshaghi, Samir N Patel, Jonathan B Gubbay, Vanessa G Allen, Christine Frantz, Aimin Li, Sandeep Nagra
EPI_ISL_418370	hCoV-19/Canada/ON_PHL0654/2020	North America / Canada / Ontario	2020-03-11	Public Health Ontario Laboratories	Public Health Ontario Laboratories	Alireza Eshaghi, Samir N Patel, Jonathan B Gubbay, Vanessa G Allen, Christine Frantz, Aimin Li, Sandeep Nagra
EPI_ISL_418371	hCoV-19/Canada/ON_PHL2653/2020	North America / Canada / Ontario	2020-03-07	Public Health Ontario Laboratories	Public Health Ontario Laboratories	Alireza Eshaghi, Samir N Patel, Jonathan B Gubbay, Vanessa G Allen, Christine Frantz, Aimin Li, Sandeep Nagra
EPI_ISL_418372	hCoV-19/Canada/ON_PHL8458/2020	North America / Canada / Ontario	2020-03-12	Public Health Ontario Laboratories	Public Health Ontario Laboratories	Alireza Eshaghi, Samir N Patel, Jonathan B Gubbay, Vanessa G Allen, Christine Frantz, Aimin Li, Sandeep Nagra
EPI_ISL_418373	hCoV-19/Canada/ON_PHL7590/2020	North America / Canada / Ontario	2020-03-14	Public Health Ontario Laboratories	Public Health Ontario Laboratories	Alireza Eshaghi, Samir N Patel, Jonathan B Gubbay, Vanessa G Allen, Christine Frantz, Aimin Li, Sandeep Nagra
EPI_ISL_418374	hCoV-19/Canada/ON_PHL4232/2020	North America / Canada / Ontario	2020-03-11	Public Health Ontario Laboratories	Public Health Ontario Laboratories	Alireza Eshaghi, Samir N Patel, Jonathan B Gubbay, Vanessa G Allen, Christine Frantz, Aimin Li, Sandeep Nagra
EPI_ISL_418375	hCoV-19/Canada/ON_PHL0141/2020	North America / Canada / Ontario	2020-03-12	Public Health Ontario Laboratories	Public Health Ontario Laboratories	Alireza Eshaghi, Samir N Patel, Jonathan B Gubbay, Vanessa G Allen, Christine Frantz, Aimin Li, Sandeep Nagra
EPI_ISL_418376	hCoV-19/Canada/ON_PHL3459/2020	North America / Canada / Ontario	2020-03-12	Public Health Ontario Laboratories	Public Health Ontario Laboratories	Alireza Eshaghi, Samir N Patel, Jonathan B Gubbay, Vanessa G Allen, Christine Frantz, Aimin Li, Sandeep Nagra
EPI_ISL_418378	hCoV-19/Canada/ON_PHL0976/2020	North America / Canada / Ontario	2020-03-13	Public Health Ontario Laboratories	Public Health Ontario Laboratories	Alireza Eshaghi, Samir N Patel, Jonathan B Gubbay, Vanessa G Allen, Christine Frantz, Aimin Li, Sandeep Nagra
EPI_ISL_419541	hCoV-19/Germany/NRW-24/2020	Europe / Germany / Duesseldorf	2020-03-14	Center of Medical Microbiology, Virology, and Hospital Hygiene, University of Duesseldorf	Center of Medical Microbiology, Virology, and Hospital Hygiene, University of Duesseldorf	Ortwin Adams, Marcel Andree, Alexander Dilthey, Torsten Feldt, Sandra Hauka, Torsten Houwaart, Björn-Erik Jensen, Detlef Kindgen-Milles, Malte Kohns Vasconcelos, Klaus Pfeffer, Tina Senff, Daniel Strelow, Jörg Timm, Andreas Walker, Tobias Wienemann
EPI_ISL_419553	hCoV-19/USA/RI_0520/2020	North America / USA / Rhode Island	2020-02-28	RI State Health Laboratories	Pathogen Discovery, Respiratory Viruses Branch, Division of Viral Diseases, Centers for Disease Control and Prevention	Ying Tao, Jing Zhang, Krista Queen, Anna Uehara, Clinton R. Paden, Yan Li, Haibin Wang, Jasmine Padilla, Justin Lee, Suxiang Tong
EPI_ISL_419554	hCoV-19/USA/CA_2602/2020	North America / USA / California	2020-02-26	California Department of Public Health	Pathogen Discovery, Respiratory Viruses Branch, Division of Viral Diseases, Centers for Disease Control and Prevention	Ying Tao, Jing Zhang, Krista Queen, Anna Uehara, Clinton R. Paden, Yan Li, Haibin Wang, Jasmine Padilla, Justin Lee, Suxiang Tong
EPI_ISL_419555	hCoV-19/USA/WA_5030/2020	North America / USA / Washington	2020-02-27	WA State Department of Health	Pathogen Discovery, Respiratory Viruses Branch, Division of Viral Diseases, Centers for Disease Control and Prevention	Ying Tao, Jing Zhang, Krista Queen, Anna Uehara, Clinton R. Paden, Yan Li, Haibin Wang, Jasmine Padilla, Justin Lee, Suxiang Tong
EPI_ISL_419556	hCoV-19/USA/GA_2741/2020	North America / USA / Georgia	2020-02-29	GA Department of Public Health Laboratory	Pathogen Discovery, Respiratory Viruses Branch, Division of Viral Diseases, Centers for Disease Control and Prevention	Ying Tao, Jing Zhang, Krista Queen, Anna Uehara, Clinton R. Paden, Yan Li, Haibin Wang, Jasmine Padilla, Justin Lee, Suxiang Tong
EPI_ISL_419557	hCoV-19/USA/GA_2742/2020	North America / USA / Georgia	2020-02-29	GA Department of Public Health Laboratory	Pathogen Discovery, Respiratory Viruses Branch, Division of Viral Diseases, Centers for Disease Control and Prevention	Ying Tao, Jing Zhang, Krista Queen, Anna Uehara, Clinton R. Paden, Yan Li, Haibin Wang, Jasmine Padilla, Justin Lee, Suxiang Tong
EPI_ISL_419558	hCoV-19/USA/OR_2656/2020	North America / USA / Oregon	2020-02-27	OR State PHL-Virology/Immunology Section	Pathogen Discovery, Respiratory Viruses Branch, Division of Viral Diseases, Centers for Disease Control and Prevention	Ying Tao, Jing Zhang, Krista Queen, Anna Uehara, Clinton R. Paden, Yan Li, Haibin Wang, Jasmine Padilla, Justin Lee, Suxiang Tong
EPI_ISL_419559	hCoV-19/USA/FL_5125/2020	North America / USA / Florida	2020-02-28	FL Bureau of Public Health Laboratories-Tampa	Pathogen Discovery, Respiratory Viruses Branch, Division of Viral Diseases, Centers for Disease Control and Prevention	Anna Uehara, Ying Tao, Jing Zhang, Krista Queen, Clinton R. Paden, Yan Li, Haibin Wang, Jasmine Padilla, Justin Lee, Suxiang Tong
EPI_ISL_419560	hCoV-19/USA/FL_5091/2020	North America / USA / Florida	2020-02-28	FL Bureau of Public Health Laboratories-Tampa	Pathogen Discovery, Respiratory Viruses Branch, Division of Viral Diseases, Centers for Disease Control and Prevention	Anna Uehara, Ying Tao, Jing Zhang, Krista Queen, Clinton R. Paden, Yan Li, Haibin Wang, Jasmine Padilla, Justin Lee, Suxiang Tong
EPI_ISL_419561	hCoV-19/USA/TX_2020/2020	North America / USA / Texas	2020-02-29	Texas Department of State Health Services Lab Services	Pathogen Discovery, Respiratory Viruses Branch, Division of Viral Diseases, Centers for Disease Control and Prevention	Anna Uehara, Ying Tao, Jing Zhang, Krista Queen, Clinton R. Paden, Yan Li, Haibin Wang, Jasmine Padilla, Justin Lee, Suxiang Tong
EPI_ISL_419562	hCoV-19/Luxembourg/LNS0000001/2020	Europe / Luxembourg	2020-02-29	Laboratoire National de Santé, Microbiology, Virology	Laboratoire National de Santé, Microbiology, Epidemiology and Microbial Genomics	Anke Wienecke-Baldacchino, Ardashel Latsuzbaia, Jessica Tapp, Catherine Ragimbeau, Guillaume Fournier, Tamir Abdelrahman, Trung Nguyen Nguyen, Joel Mossong
EPI_ISL_419563	hCoV-19/Luxembourg/LNS0156959/2020	Europe / Luxembourg	2020-03-12	Laboratoire National de Santé, Microbiology, Virology	Laboratoire National de Santé, Microbiology, Epidemiology and Microbial Genomics	Anke Wienecke-Baldacchino, Ardashel Latsuzbaia, Jessica Tapp, Catherine Ragimbeau, Guillaume Fournier, Tamir Abdelrahman, Trung Nguyen Nguyen, Joel Mossong
EPI_ISL_419566	hCoV-19/Luxembourg/LNS0641910/2020	Europe / Luxembourg	2020-03-05	Laboratoire National de Santé, Microbiology, Virology	Laboratoire National de Santé, Microbiology, Epidemiology and Microbial Genomics	Anke Wienecke-Baldacchino, Ardashel Latsuzbaia, Jessica Tapp, Catherine Ragimbeau, Guillaume Fournier, Tamir Abdelrahman, Trung Nguyen Nguyen, Joel Mossong
EPI_ISL_419568	hCoV-19/Luxembourg/LNS0756270/2020	Europe / Luxembourg	2020-03-14	Laboratoire National de Santé, Microbiology, Virology	Laboratoire National de Santé, Microbiology, Epidemiology and Microbial Genomics	Anke Wienecke-Baldacchino, Ardashel Latsuzbaia, Jessica Tapp, Catherine Ragimbeau, Guillaume Fournier, Tamir Abdelrahman, Trung Nguyen Nguyen, Joel Mossong
EPI_ISL_419569	hCoV-19/Luxembourg/LNS0945359/2020	Europe / Luxembourg	2020-03-07	Laboratoire National de Santé, Microbiology, Virology	Laboratoire National de Santé, Microbiology, Epidemiology and Microbial Genomics	Anke Wienecke-Baldacchino, Ardashel Latsuzbaia, Jessica Tapp, Catherine Ragimbeau, Guillaume Fournier, Tamir Abdelrahman, Trung Nguyen Nguyen, Joel Mossong
EPI_ISL_419570	hCoV-19/Luxembourg/LNS1234709/2020	Europe / Luxembourg	2020-03-12	Laboratoire National de Santé, Microbiology, Virology	Laboratoire National de Santé, Microbiology, Epidemiology and Microbial Genomics	Anke Wienecke-Baldacchino, Ardashel Latsuzbaia, Jessica Tapp, Catherine Ragimbeau, Guillaume Fournier, Tamir Abdelrahman, Trung Nguyen Nguyen, Joel Mossong
EPI_ISL_419573	hCoV-19/Luxembourg/LNS1874423/2020	Europe / Luxembourg	2020-03-11	Laboratoire National de Santé, Microbiology, Virology	Laboratoire National de Santé, Microbiology, Epidemiology and Microbial Genomics	Anke Wienecke-Baldacchino, Ardashel Latsuzbaia, Jessica Tapp, Catherine Ragimbeau, Guillaume Fournier, Tamir Abdelrahman, Trung Nguyen Nguyen, Joel Mossong
EPI_ISL_419578	hCoV-19/Luxembourg/LNS2614631/2020	Europe / Luxembourg	2020-03-08	Laboratoire National de Santé, Microbiology, Virology	Laboratoire National de Santé, Microbiology, Epidemiology and Microbial Genomics	Anke Wienecke-Baldacchino, Ardashel Latsuzbaia, Jessica Tapp, Catherine Ragimbeau, Guillaume Fournier, Tamir Abdelrahman, Trung Nguyen Nguyen, Joel Mossong
EPI_ISL_419579	hCoV-19/Luxembourg/LNS2886370/2020	Europe / Luxembourg	2020-03-14	Laboratoire National de Santé, Microbiology, Virology	Laboratoire National de Santé, Microbiology, Epidemiology and Microbial Genomics	Anke Wienecke-Baldacchino, Ardashel Latsuzbaia, Jessica Tapp, Catherine Ragimbeau, Guillaume Fournier, Tamir Abdelrahman, Trung Nguyen Nguyen, Joel Mossong
EPI_ISL_419580	hCoV-19/Luxembourg/LNS2907333/2020	Europe / Luxembourg	2020-03-12	Laboratoire National de Santé, Microbiology, Virology	Laboratoire National de Santé, Microbiology, Epidemiology and Microbial Genomics	Anke Wienecke-Baldacchino, Ardashel Latsuzbaia, Jessica Tapp, Catherine Ragimbeau, Guillaume Fournier, Tamir Abdelrahman, Trung Nguyen Nguyen, Joel Mossong
EPI_ISL_419582	hCoV-19/Luxembourg/LNS3156434/2020	Europe / Luxembourg	2020-03-13	Laboratoire National de Santé, Microbiology, Virology	Laboratoire National de Santé, Microbiology, Epidemiology and Microbial Genomics	Anke Wienecke-Baldacchino, Ardashel Latsuzbaia, Jessica Tapp, Catherine Ragimbeau, Guillaume Fournier, Tamir Abdelrahman, Trung Nguyen Nguyen, Joel Mossong
EPI_ISL_419584	hCoV-19/Luxembourg/LNS3711853/2020	Europe / Luxembourg	2020-03-13	Laboratoire National de Santé, Microbiology, Virology	Laboratoire National de Santé, Microbiology, Epidemiology and Microbial Genomics	Anke Wienecke-Baldacchino, Ardashel Latsuzbaia, Jessica Tapp, Catherine Ragimbeau, Guillaume Fournier, Tamir Abdelrahman, Trung Nguyen Nguyen, Joel Mossong
EPI_ISL_419585	hCoV-19/Luxembourg/LNS3879580/2020	Europe / Luxembourg	2020-03-14	Laboratoire National de Santé, Microbiology, Virology	Laboratoire National de Santé, Microbiology, Epidemiology and Microbial Genomics	Anke Wienecke-Baldacchino, Ardashel Latsuzbaia, Jessica Tapp, Catherine Ragimbeau, Guillaume Fournier, Tamir Abdelrahman, Trung Nguyen Nguyen, Joel Mossong
EPI_ISL_419586	hCoV-19/Luxembourg/LNS4134806/2020	Europe / Luxembourg	2020-03-14	Laboratoire National de Santé, Microbiology, Virology	Laboratoire National de Santé, Microbiology, Epidemiology and Microbial Genomics	Anke Wienecke-Baldacchino, Ardashel Latsuzbaia, Jessica Tapp, Catherine Ragimbeau, Guillaume Fournier, Tamir Abdelrahman, Trung Nguyen Nguyen, Joel Mossong
EPI_ISL_419587	hCoV-19/Luxembourg/LNS4691488/2020	Europe / Luxembourg	2020-03-11	Laboratoire National de Santé, Microbiology, Virology	Laboratoire National de Santé, Microbiology, Epidemiology and Microbial Genomics	Anke Wienecke-Baldacchino, Ardashel Latsuzbaia, Jessica Tapp, Catherine Ragimbeau, Guillaume Fournier, Tamir Abdelrahman, Trung Nguyen Nguyen, Joel Mossong
EPI_ISL_419590	hCoV-19/Luxembourg/LNS5032431/2020	Europe / Luxembourg	2020-03-11	Laboratoire National de Santé, Microbiology, Virology	Laboratoire National de Santé, Microbiology, Epidemiology and Microbial Genomics	Anke Wienecke-Baldacchino, Ardashel Latsuzbaia, Jessica Tapp, Catherine Ragimbeau, Guillaume Fournier, Tamir Abdelrahman, Trung Nguyen Nguyen, Joel Mossong
EPI_ISL_419591	hCoV-19/Luxembourg/LNS5228153/2020	Europe / Luxembourg	2020-03-14	Laboratoire National de Santé, Microbiology, Virology	Laboratoire National de Santé, Microbiology, Epidemiology and Microbial Genomics	Anke Wienecke-Baldacchino, Ardashel Latsuzbaia, Jessica Tapp, Catherine Ragimbeau, Guillaume Fournier, Tamir Abdelrahman, Trung Nguyen Nguyen, Joel Mossong
EPI_ISL_419595	hCoV-19/Luxembourg/LNS7753431/2020	Europe / Luxembourg	2020-03-12	Laboratoire National de Santé, Microbiology, Virology	Laboratoire National de Santé, Microbiology, Epidemiology and Microbial Genomics	Anke Wienecke-Baldacchino, Ardashel Latsuzbaia, Jessica Tapp, Catherine Ragimbeau, Guillaume Fournier, Tamir Abdelrahman, Trung Nguyen Nguyen, Joel Mossong
EPI_ISL_419596	hCoV-19/Luxembourg/LNS7866283/2020	Europe / Luxembourg	2020-03-12	Laboratoire National de Santé, Microbiology, Virology	Laboratoire National de Santé, Microbiology, Epidemiology and Microbial Genomics	Anke Wienecke-Baldacchino, Ardashel Latsuzbaia, Jessica Tapp, Catherine Ragimbeau, Guillaume Fournier, Tamir Abdelrahman, Trung Nguyen Nguyen, Joel Mossong
EPI_ISL_419598	hCoV-19/Luxembourg/LNS8188502/2020	Europe / Luxembourg	2020-03-14	Laboratoire National de Santé, Microbiology, Virology	Laboratoire National de Santé, Microbiology, Epidemiology and Microbial Genomics	Anke Wienecke-Baldacchino, Ardashel Latsuzbaia, Jessica Tapp, Catherine Ragimbeau, Guillaume Fournier, Tamir Abdelrahman, Trung Nguyen Nguyen, Joel Mossong
EPI_ISL_419600	hCoV-19/Luxembourg/LNS9080444/2020	Europe / Luxembourg	2020-03-13	Laboratoire National de Santé, Microbiology, Virology	Laboratoire National de Santé, Microbiology, Epidemiology and Microbial Genomics	Anke Wienecke-Baldacchino, Ardashel Latsuzbaia, Jessica Tapp, Catherine Ragimbeau, Guillaume Fournier, Tamir Abdelrahman, Trung Nguyen Nguyen, Joel Mossong
EPI_ISL_419602	hCoV-19/Luxembourg/LNS9324837/2020	Europe / Luxembourg	2020-03-12	Laboratoire National de Santé, Microbiology, Virology	Laboratoire National de Santé, Microbiology, Epidemiology and Microbial Genomics	Anke Wienecke-Baldacchino, Ardashel Latsuzbaia, Jessica Tapp, Catherine Ragimbeau, Guillaume Fournier, Tamir Abdelrahman, Trung Nguyen Nguyen, Joel Mossong
EPI_ISL_419606	hCoV-19/Luxembourg/LNS9862689/2020	Europe / Luxembourg	2020-03-11	Laboratoire National de Santé, Microbiology, Virology	Laboratoire National de Santé, Microbiology, Epidemiology and Microbial Genomics	Anke Wienecke-Baldacchino, Ardashel Latsuzbaia, Jessica Tapp, Catherine Ragimbeau, Guillaume Fournier, Tamir Abdelrahman, Trung Nguyen Nguyen, Joel Mossong
EPI_ISL_419607	hCoV-19/Luxembourg/LNS9982497/2020	Europe / Luxembourg	2020-03-14	Laboratoire National de Santé, Microbiology, Virology	Laboratoire National de Santé, Microbiology, Epidemiology and Microbial Genomics	Anke Wienecke-Baldacchino, Ardashel Latsuzbaia, Jessica Tapp, Catherine Ragimbeau, Guillaume Fournier, Tamir Abdelrahman, Trung Nguyen Nguyen, Joel Mossong
EPI_ISL_419676	hCoV-19/Spain/Valencia12/2020	Europe / Spain / Comunitat Valenciana / Valencia	2020-03-09	Servicio de Microbiología. Consorcio Hospital General Universitario de Valencia	Sequencing and Bioinformatics Service and Molecular Epidemiology Research Group. FISABIO-Public Health	Maria Dolores Ocete, Giuseppe D'Auria, Griselda De Marco, Neris Garcia-Gonzalez, Maria Alma Bracho, Concepcion Gimeno, Fernando Gonzalez-Candelas
EPI_ISL_419677	hCoV-19/Spain/Valencia13/2020	Europe / Spain / Comunitat Valenciana / Valencia	2020-03-09	Servicio de Microbiología. Consorcio Hospital General Universitario de Valencia	Sequencing and Bioinformatics Service and Molecular Epidemiology Research Group. FISABIO-Public Health	Giuseppe D'Auria, Griselda De Marco, Neris Garcia-Gonzalez, Maria Alma Bracho, Maria Dolores Ocete, Concepcion Gimeno, Fernando Gonzalez-Candelas
EPI_ISL_419678	hCoV-19/Spain/Valencia14/2020	Europe / Spain / Comunitat Valenciana / Valencia	2020-03-09	Servicio de Microbiología. Consorcio Hospital General Universitario de Valencia	Sequencing and Bioinformatics Service and Molecular Epidemiology Research Group. FISABIO-Public Health	Griselda De Marco, Neris Garcia-Gonzalez, Maria Alma Bracho, Maria Dolores Ocete, Giuseppe D'Auria, Concepcion Gimeno, Fernando Gonzalez-Candelas
EPI_ISL_419679	hCoV-19/Spain/Valencia15/2020	Europe / Spain / Comunitat Valenciana / Valencia	2020-03-02	Servicio de Microbiología. Consorcio Hospital General Universitario de Valencia	Sequencing and Bioinformatics Service and Molecular Epidemiology Research Group. FISABIO-Public Health	Neris Garcia-Gonzalez, Maria Alma Bracho, Maria Dolores Ocete, Giuseppe D'Auria, Griselda De Marco, Concepcion Gimeno, Fernando Gonzalez-Candelas
EPI_ISL_419680	hCoV-19/Spain/Valencia16/2020	Europe / Spain / Comunitat Valenciana / Valencia	2020-03-10	Servicio de Microbiología. Consorcio Hospital General Universitario de Valencia	Sequencing and Bioinformatics Service and Molecular Epidemiology Research Group. FISABIO-Public Health	Maria Alma Bracho, Maria Dolores Ocete, Giuseppe D'Auria, Griselda De Marco, Neris Garcia-Gonzalez, Concepcion Gimeno, Fernando Gonzalez-Candelas
EPI_ISL_419681	hCoV-19/Spain/Valencia17/2020	Europe / Spain / Comunitat Valenciana / Valencia	2020-03-10	Servicio de Microbiología. Consorcio Hospital General Universitario de Valencia	Sequencing and Bioinformatics Service and Molecular Epidemiology Research Group. FISABIO-Public Health	Maria Dolores Ocete, Giuseppe D'Auria, Griselda De Marco, Neris Garcia-Gonzalez, Maria Alma Bracho, Concepcion Gimeno, Fernando Gonzalez-Candelas
EPI_ISL_419682	hCoV-19/Spain/Valencia18/2020	Europe / Spain / Comunitat Valenciana / Valencia	2020-03-10	Servicio de Microbiología. Consorcio Hospital General Universitario de Valencia	Sequencing and Bioinformatics Service and Molecular Epidemiology Research Group. FISABIO-Public Health	Giuseppe D'Auria, Griselda De Marco, Neris Garcia-Gonzalez, Maria Alma Bracho, Maria Dolores Ocete, Concepcion Gimeno, Fernando Gonzalez-Candelas
EPI_ISL_419683	hCoV-19/Spain/Valencia19/2020	Europe / Spain / Comunitat Valenciana / Valencia	2020-03-08	Servicio de Microbiología. Consorcio Hospital General Universitario de Valencia	Sequencing and Bioinformatics Service and Molecular Epidemiology Research Group. FISABIO-Public Health	Griselda De Marco, Neris Garcia-Gonzalez, Maria Alma Bracho, Maria Dolores Ocete, Giuseppe D'Auria, Concepcion Gimeno, Fernando Gonzalez-Candelas
EPI_ISL_419826	hCoV-19/Australia/VIC51/2020	Oceania / Australia / Victoria	2020-03-12	Victorian Infectious Diseases Reference Laboratory (VIDRL)	Victorian Infectious Diseases Reference Laboratory and Microbiological Diagnostic Unit Public Health Laboratory, Doherty Institute	Caly L., Seemann T., Sait, M., Schultz M., Druce J., Sherry, N.
EPI_ISL_420532	hCoV-19/Australia/WA02/2020	Oceania / Australia / Western Australia / Perth	2020-03-13	Department of Microbiology, PathWest QEII Medical Centre	Department of Microbiology, PathWest QEII Medical Centre	Chisha Sikazwe, Jurissa Lang, Avram Levy, David Speers and David Smith
EPI_ISL_420533	hCoV-19/Australia/WA03/2020	Oceania / Australia / Western Australia / Perth	2020-03-14	Department of Microbiology, PathWest QEII Medical Centre	Department of Microbiology, PathWest QEII Medical Centre	Chisha Sikazwe, Jurissa Lang, Avram Levy, David Speers and David Smith
EPI_ISL_420534	hCoV-19/Australia/WA06/2020	Oceania / Australia / Western Australia / Perth	2020-03-04	Department of Microbiology, PathWest QEII Medical Centre	Department of Microbiology, PathWest QEII Medical Centre	Chisha Sikazwe, Jurissa Lang, Avram Levy, David Speers and David Smith
EPI_ISL_420537	hCoV-19/Australia/WA07/2020	Oceania / Australia / Western Australia / Perth	2020-03-13	Department of Microbiology, PathWest QEII Medical Centre	Department of Microbiology, PathWest QEII Medical Centre	Chisha Sikazwe, Jurissa Lang, Avram Levy, David Speers and David Smith
EPI_ISL_420538	hCoV-19/Australia/WA09/2020	Oceania / Australia / Western Australia / Perth	2020-03-14	Department of Microbiology, PathWest QEII Medical Centre	Department of Microbiology, PathWest QEII Medical Centre	Chisha Sikazwe, Jurissa Lang, Avram Levy, David Speers and David Smith
EPI_ISL_420539	hCoV-19/Australia/WA10/2020	Oceania / Australia / Western Australia / Perth	2020-03-14	Department of Microbiology, PathWest QEII Medical Centre	Department of Microbiology, PathWest QEII Medical Centre	Chisha Sikazwe, Jurissa Lang, Avram Levy, David Speers and David Smith
EPI_ISL_420800	hCoV-19/Korea/BA-ACH_2718/2020	Asia / Korea	2020-02-29	Brian D. Allgood Army Community Hospital	Pathogen Discovery, Respiratory Viruses Branch, Division of Viral Diseases, Centers for Disease Control and Prevention	Krista Queen, Yan Li, Ying Tao, Jing Zhang, Anne Uehara, Clinton R. Paden, Haibin Wang, Rachel Marine, Mary S. Keckler, Alison S. Laufer Halpin, Jasmine Padilla, Justin Lee, Christopher A. Elkins, Suxiang Tong
EPI_ISL_420801	hCoV-19/Korea/BA-ACH_2719/2020	Asia / Korea	2020-02-29	Brian D. Allgood Army Community Hospital	Pathogen Discovery, Respiratory Viruses Branch, Division of Viral Diseases, Centers for Disease Control and Prevention	Krista Queen, Yan Li, Ying Tao, Jing Zhang, Anne Uehara, Clinton R. Paden, Haibin Wang, Rachel Marine, Mary S. Keckler, Alison S. Laufer Halpin, Jasmine Padilla, Justin Lee, Christopher A. Elkins, Suxiang Tong
EPI_ISL_421225	hCoV-19/Hangzhou/HZCDC0135/2020	Asia / China / Hangzhou	2020-01-22	Hangzhou Center for Diseases Control and Prevention	Hangzhou Center for Diseases Control and Prevention	Jun Li, Haoqiu Wang, Lingfeng Mao, Hua Yu, Xinfen Yu, Zhou Sun, Xin Qian, Shuchang Chen, Junfang Chen, Xuchu Wang
EPI_ISL_421226	hCoV-19/Hangzhou/HZCDC0119/2020	Asia / China / Hangzhou	2020-01-22	Hangzhou Center for Diseases Control and Prevention	Hangzhou Center for Diseases Control and Prevention	Jun Li, Haoqiu Wang, Lingfeng Mao, Hua Yu, Xinfen Yu, Zhou Sun, Xin Qian, Shuchang Chen, Junfang Chen, Xuchu Wang
EPI_ISL_421227	hCoV-19/Hangzhou/HZCDC0091L/2020	Asia / China / Hangzhou	2020-01-21	Hangzhou Center for Diseases Control and Prevention	Hangzhou Center for Diseases Control and Prevention	Jun Li, Haoqiu Wang, Lingfeng Mao, Hua Yu, Xinfen Yu, Zhou Sun, Xin Qian, Shuchang Chen, Junfang Chen, Xuchu Wang
EPI_ISL_421228	hCoV-19/Hangzhou/HZCDC0091/2020	Asia / China / Hangzhou	2020-01-21	Hangzhou Center for Diseases Control and Prevention	Hangzhou Center for Diseases Control and Prevention	Jun Li, Haoqiu Wang, Lingfeng Mao, Hua Yu, Xinfen Yu, Zhou Sun, Xin Qian, Shuchang Chen, Junfang Chen, Xuchu Wang
EPI_ISL_421229	hCoV-19/Hangzhou/HZCDC0090L/2020	Asia / China / Hangzhou	2020-01-21	Hangzhou Center for Diseases Control and Prevention	Hangzhou Center for Diseases Control and Prevention	Jun Li, Haoqiu Wang, Lingfeng Mao, Hua Yu, Xinfen Yu, Zhou Sun, Xin Qian, Shuchang Chen, Junfang Chen, Xuchu Wang
EPI_ISL_421230	hCoV-19/Hangzhou/HZCDC0090/2020	Asia / China / Hangzhou	2020-01-21	Hangzhou Center for Diseases Control and Prevention	Hangzhou Center for Diseases Control and Prevention	Jun Li, Haoqiu Wang, Lingfeng Mao, Hua Yu, Xinfen Yu, Zhou Sun, Xin Qian, Shuchang Chen, Junfang Chen, Xuchu Wang
EPI_ISL_421231	hCoV-19/Hangzhou/HZCDC0049L/2020	Asia / China / Hangzhou	2020-01-21	Hangzhou Center for Diseases Control and Prevention	Hangzhou Center for Diseases Control and Prevention	Jun Li, Haoqiu Wang, Lingfeng Mao, Hua Yu, Xinfen Yu, Zhou Sun, Xin Qian, Shuchang Chen, Junfang Chen, Xuchu Wang
EPI_ISL_421232	hCoV-19/Hangzhou/HZCDC0048L/2020	Asia / China / Hangzhou	2020-01-21	Hangzhou Center for Diseases Control and Prevention	Hangzhou Center for Diseases Control and Prevention	Jun Li, Haoqiu Wang, Lingfeng Mao, Hua Yu, Xinfen Yu, Zhou Sun, Xin Qian, Shuchang Chen, Junfang Chen, Xuchu Wang
EPI_ISL_421233	hCoV-19/Hangzhou/HZCDC0048/2020	Asia / China / Hangzhou	2020-01-21	Hangzhou Center for Diseases Control and Prevention	Hangzhou Center for Diseases Control and Prevention	Jun Li, Haoqiu Wang, Lingfeng Mao, Hua Yu, Xinfen Yu, Zhou Sun, Xin Qian, Shuchang Chen, Junfang Chen, Xuchu Wang
EPI_ISL_421234	hCoV-19/Hangzhou/HZCDC0025/2020	Asia / China / Hangzhou	2020-01-21	Hangzhou Center for Diseases Control and Prevention	Hangzhou Center for Diseases Control and Prevention	Jun Li, Haoqiu Wang, Lingfeng Mao, Hua Yu, Xinfen Yu, Zhou Sun, Xin Qian, Shuchang Chen, Junfang Chen, Xuchu Wang
EPI_ISL_421235	hCoV-19/Hangzhou/HZCDC0013/2020	Asia / China / Hangzhou	2020-01-20	Hangzhou Center for Diseases Control and Prevention	Hangzhou Center for Diseases Control and Prevention	Jun Li, Haoqiu Wang, Lingfeng Mao, Hua Yu, Xinfen Yu, Zhou Sun, Xin Qian, Shuchang Chen, Junfang Chen, Xuchu Wang
EPI_ISL_421236	hCoV-19/Hangzhou/HZCDC0012/2020	Asia / China / Hangzhou	2020-01-20	Hangzhou Center for Diseases Control and Prevention	Hangzhou Center for Diseases Control and Prevention	Jun Li, Haoqiu Wang, Lingfeng Mao, Hua Yu, Xinfen Yu, Zhou Sun, Xin Qian, Shuchang Chen, Junfang Chen, Xuchu Wang
EPI_ISL_421237	hCoV-19/Jiujiang/JX22/2020	Asia / China / Jiangxi / Jiujiang	2020-01-22	Jiangxi Province Center for Disease Control and Prevention	Jiangxi Province Center for Disease Control and Prevention	JianXiong Li,Ying Xiong,Tian Gong,Yong Shi,Jun Zhou,Fang Xiao,ShiWen Liu,XiaoQing Liu,Gang Xu,DaJin Xiao,Xin Ran,YanNi Zhang
EPI_ISL_421238	hCoV-19/Nanchang/JX174/2020	Asia / China / Jiangxi / Nanchang	2020-01-29	Jiangxi Province Center for Disease Control and Prevention	Jiangxi Province Center for Disease Control and Prevention	JianXiong Li,Ying Xiong,Tian Gong,Yong Shi,Jun Zhou,Fang Xiao,ShiWen Liu,XiaoQing Liu,Gang Xu,DaJin Xiao,Xin Ran,YanNi Zhang
EPI_ISL_421239	hCoV-19/Shangrao/JX105/2020	Asia / China / Jiangxi / Shangrao	2020-01-26	Jiangxi Province Center for Disease Control and Prevention	Jiangxi Province Center for Disease Control and Prevention	JianXiong Li,Ying Xiong,Tian Gong,Yong Shi,Jun Zhou,Fang Xiao,ShiWen Liu,XiaoQing Liu,Gang Xu,DaJin Xiao,Xin Ran,YanNi Zhang
EPI_ISL_421240	hCoV-19/Shangrao/JX1948/2020	Asia / China / Jiangxi / Shangrao	2020-02-05	Jiangxi Province Center for Disease Control and Prevention	Jiangxi Province Center for Disease Control and Prevention	JianXiong Li,Ying Xiong,Tian Gong,Yong Shi,Jun Zhou,Fang Xiao,ShiWen Liu,XiaoQing Liu,Gang Xu,DaJin Xiao,Xin Ran,YanNi Zhang
EPI_ISL_421241	hCoV-19/Nanchang/JX177/2020	Asia / China / Jiangxi / Nanchang	2020-01-30	Jiangxi Province Center for Disease Control and Prevention	Jiangxi Province Center for Disease Control and Prevention	JianXiong Li,Ying Xiong,Tian Gong,Yong Shi,Jun Zhou,Fang Xiao,ShiWen Liu,XiaoQing Liu,Gang Xu,DaJin Xiao,Xin Ran,YanNi Zhang
EPI_ISL_421242	hCoV-19/Ganzhou/JX81/2020	Asia / China / Jiangxi / Ganzhou	2020-01-25	Jiangxi Province Center for Disease Control and Prevention	Jiangxi Province Center for Disease Control and Prevention	JianXiong Li,Ying Xiong,Tian Gong,Yong Shi,Jun Zhou,Fang Xiao,ShiWen Liu,XiaoQing Liu,Gang Xu,DaJin Xiao,Xin Ran,YanNi Zhang
EPI_ISL_421243	hCoV-19/Nanchang/JX14/2020	Asia / China / Jiangxi / Nanchang	2020-01-21	Jiangxi Province Center for Disease Control and Prevention	Jiangxi Province Center for Disease Control and Prevention	JianXiong Li,Ying Xiong,Tian Gong,Yong Shi,Jun Zhou,Fang Xiao,ShiWen Liu,XiaoQing Liu,Gang Xu,DaJin Xiao,Xin Ran,YanNi Zhang
EPI_ISL_421244	hCoV-19/Shangrao/JX29/2020	Asia / China / Jiangxi / Shangrao	2020-01-22	Jiangxi Province Center for Disease Control and Prevention	Jiangxi Province Center for Disease Control and Prevention	JianXiong Li,Ying Xiong,Tian Gong,Yong Shi,Jun Zhou,Fang Xiao,ShiWen Liu,XiaoQing Liu,Gang Xu,DaJin Xiao,Xin Ran,YanNi Zhang
EPI_ISL_421245	hCoV-19/Nanchang/JX90/2020	Asia / China / Jiangxi / Nanchang	2020-01-25	Jiangxi Province Center for Disease Control and Prevention	Jiangxi Province Center for Disease Control and Prevention	JianXiong Li,Ying Xiong,Tian Gong,Yong Shi,Jun Zhou,Fang Xiao,ShiWen Liu,XiaoQing Liu,Gang Xu,DaJin Xiao,Xin Ran,YanNi Zhang
EPI_ISL_421246	hCoV-19/Nanchang/JXN3T4/2020	Asia / China / Jiangxi / Nanchang	2020-02-26	Jiangxi Province Center for Disease Control and Prevention	Jiangxi Province Center for Disease Control and Prevention	JianXiong Li,Ying Xiong,Tian Gong,Yong Shi,Jun Zhou,Fang Xiao,ShiWen Liu,XiaoQing Liu,Gang Xu,DaJin Xiao,Xin Ran,YanNi Zhang
EPI_ISL_421247	hCoV-19/Nanchang/JX149/2020	Asia / China / Jiangxi / Nanchang	2020-01-27	Jiangxi Province Center for Disease Control and Prevention	Jiangxi Province Center for Disease Control and Prevention	JianXiong Li,Ying Xiong,Tian Gong,Yong Shi,Jun Zhou,Fang Xiao,ShiWen Liu,XiaoQing Liu,Gang Xu,DaJin Xiao,Xin Ran,YanNi Zhang
EPI_ISL_421248	hCoV-19/Nanchang/JX39/2020	Asia / China / Jiangxi / Nanchang	2020-01-23	Jiangxi Province Center for Disease Control and Prevention	Jiangxi Province Center for Disease Control and Prevention	JianXiong Li,Ying Xiong,Tian Gong,Yong Shi,Jun Zhou,Fang Xiao,ShiWen Liu,XiaoQing Liu,Gang Xu,DaJin Xiao,Xin Ran,YanNi Zhang
EPI_ISL_421249	hCoV-19/Xinyu/JX122/2020	Asia / China / Jiangxi / Xinyu	2020-01-25	Jiangxi Province Center for Disease Control and Prevention	Jiangxi Province Center for Disease Control and Prevention	JianXiong Li,Ying Xiong,Tian Gong,Yong Shi,Jun Zhou,Fang Xiao,ShiWen Liu,XiaoQing Liu,Gang Xu,DaJin Xiao,Xin Ran,YanNi Zhang
EPI_ISL_421250	hCoV-19/Shangrao/JX1177/2020	Asia / China / Jiangxi / Shangrao	2020-02-03	Jiangxi Province Center for Disease Control and Prevention	Jiangxi Province Center for Disease Control and Prevention	JianXiong Li,Ying Xiong,Tian Gong,Yong Shi,Jun Zhou,Fang Xiao,ShiWen Liu,XiaoQing Liu,Gang Xu,DaJin Xiao,Xin Ran,YanNi Zhang
EPI_ISL_421251	hCoV-19/Shangrao/JX1176/2020	Asia / China / Jiangxi / Shangrao	2020-02-03	Jiangxi Province Center for Disease Control and Prevention	Jiangxi Province Center for Disease Control and Prevention	JianXiong Li,Ying Xiong,Tian Gong,Yong Shi,Jun Zhou,Fang Xiao,ShiWen Liu,XiaoQing Liu,Gang Xu,DaJin Xiao,Xin Ran,YanNi Zhang
EPI_ISL_421252	hCoV-19/Pingxiang/JX5/2020	Asia / China / Jiangxi / Pingxiang	2020-01-11	Jiangxi Province Center for Disease Control and Prevention	Jiangxi Province Center for Disease Control and Prevention	JianXiong Li,Ying Xiong,Tian Gong,Yong Shi,Jun Zhou,Fang Xiao,ShiWen Liu,XiaoQing Liu,Gang Xu,DaJin Xiao,Xin Ran,YanNi Zhang
EPI_ISL_421253	hCoV-19/Jian/JX129/2020	Asia / China / Jiangxi / Jian	2020-01-26	Jiangxi Province Center for Disease Control and Prevention	Jiangxi Province Center for Disease Control and Prevention	JianXiong Li,Ying Xiong,Tian Gong,Yong Shi,Jun Zhou,Fang Xiao,ShiWen Liu,XiaoQing Liu,Gang Xu,DaJin Xiao,Xin Ran,YanNi Zhang
EPI_ISL_421254	hCoV-19/Shangrao/JX1178/2020	Asia / China / Jiangxi / Shangrao	2020-02-03	Jiangxi Province Center for Disease Control and Prevention	Jiangxi Province Center for Disease Control and Prevention	JianXiong Li,Ying Xiong,Tian Gong,Yong Shi,Jun Zhou,Fang Xiao,ShiWen Liu,XiaoQing Liu,Gang Xu,DaJin Xiao,Xin Ran,YanNi Zhang
EPI_ISL_421256	hCoV-19/Jian/JX169/2020	Asia / China / Jiangxi / Jian	2020-01-27	Jiangxi Province Center for Disease Control and Prevention	Jiangxi Province Center for Disease Control and Prevention	JianXiong Li,Ying Xiong,Tian Gong,Yong Shi,Jun Zhou,Fang Xiao,ShiWen Liu,XiaoQing Liu,Gang Xu,DaJin Xiao,Xin Ran,YanNi Zhang
EPI_ISL_421257	hCoV-19/Shangrao/JX1215/2020	Asia / China / Jiangxi / Shangrao	2020-02-02	Jiangxi Province Center for Disease Control and Prevention	Jiangxi Province Center for Disease Control and Prevention	JianXiong Li,Ying Xiong,Tian Gong,Yong Shi,Jun Zhou,Fang Xiao,ShiWen Liu,XiaoQing Liu,Gang Xu,DaJin Xiao,Xin Ran,YanNi Zhang
EPI_ISL_421258	hCoV-19/Shangrao/JX1974/2020	Asia / China / Jiangxi / Shangrao	2020-02-08	Jiangxi Province Center for Disease Control and Prevention	Jiangxi Province Center for Disease Control and Prevention	JianXiong Li,Ying Xiong,Tian Gong,Yong Shi,Jun Zhou,Fang Xiao,ShiWen Liu,XiaoQing Liu,Gang Xu,DaJin Xiao,Xin Ran,YanNi Zhang
EPI_ISL_421259	hCoV-19/Pingxiang/JX151/2020	Asia / China / Jiangxi / Pingxiang	2020-01-27	Jiangxi Province Center for Disease Control and Prevention	Jiangxi Province Center for Disease Control and Prevention	JianXiong Li,Ying Xiong,Tian Gong,Yong Shi,Jun Zhou,Fang Xiao,ShiWen Liu,XiaoQing Liu,Gang Xu,DaJin Xiao,Xin Ran,YanNi Zhang
EPI_ISL_421260	hCoV-19/Xinyu/JX124/2020	Asia / China / Jiangxi / Xinyu	2020-01-26	Jiangxi Province Center for Disease Control and Prevention	Jiangxi Province Center for Disease Control and Prevention	JianXiong Li,Ying Xiong,Tian Gong,Yong Shi,Jun Zhou,Fang Xiao,ShiWen Liu,XiaoQing Liu,Gang Xu,DaJin Xiao,Xin Ran,YanNi Zhang
EPI_ISL_421261	hCoV-19/Nanchang/JX176/2020	Asia / China / Jiangxi / Nanchang	2020-01-29	Jiangxi Province Center for Disease Control and Prevention	Jiangxi Province Center for Disease Control and Prevention	JianXiong Li,Ying Xiong,Tian Gong,Yong Shi,Jun Zhou,Fang Xiao,ShiWen Liu,XiaoQing Liu,Gang Xu,DaJin Xiao,Xin Ran,YanNi Zhang
EPI_ISL_421262	hCoV-19/Nanchang/JX155/2020	Asia / China / Jiangxi / Nanchang	2020-01-29	Jiangxi Province Center for Disease Control and Prevention	Jiangxi Province Center for Disease Control and Prevention	JianXiong Li,Ying Xiong,Tian Gong,Yong Shi,Jun Zhou,Fang Xiao,ShiWen Liu,XiaoQing Liu,Gang Xu,DaJin Xiao,Xin Ran,YanNi Zhang
EPI_ISL_421272	hCoV-19/USA/WY-WYPHL001/2020	North America / USA / Wyoming	2020-03-10	Wyoming Public Health Laboratory	Center for Global Health, University of New Mexico Health Sciences Center	Daryl Domman, Kurt Schwalm, Rob Christensen, Wanda Manley, Cari Sloma, Noah Hull, Darrell Dinwiddie
EPI_ISL_422407	hCoV-19/Taiwan/NTU04/2020	Asia / Taiwan / Taipei	2020-03-04	Department of Laboratory Medicine, National Taiwan University Hospital	Microbial Genomics Core Lab, National Taiwan University Centers of Genomic and Precision Medicine	Shiou-Hwei Yeh, You-Yu Lin, Ya-Yun Lai, Chiao-Ling Li, Shan-Chwen Chang, Pei-Jer Chen, Sui-Yuan Chang
EPI_ISL_422408	hCoV-19/Taiwan/NTU05/2020	Asia / Taiwan / Taipei	2020-03-13	Department of Laboratory Medicine, National Taiwan University Hospital	Microbial Genomics Core Lab, National Taiwan University Centers of Genomic and Precision Medicine	Shiou-Hwei Yeh, You-Yu Lin, Ya-Yun Lai, Chiao-Ling Li, Shan-Chwen Chang, Pei-Jer Chen, Sui-Yuan Chang
EPI_ISL_422409	hCoV-19/Taiwan/NTU06/2020	Asia / Taiwan / Taipei	2020-03-13	Department of Laboratory Medicine, National Taiwan University Hospital	Microbial Genomics Core Lab, National Taiwan University Centers of Genomic and Precision Medicine	Shiou-Hwei Yeh, You-Yu Lin, Ya-Yun Lai, Chiao-Ling Li, Shan-Chwen Chang, Pei-Jer Chen, Sui-Yuan Chang
EPI_ISL_422411	hCoV-19/Taiwan/NTU08/2020	Asia / Taiwan / Taipei	2020-03-14	Department of Laboratory Medicine, National Taiwan University Hospital	Microbial Genomics Core Lab, National Taiwan University Centers of Genomic and Precision Medicine	Shiou-Hwei Yeh, You-Yu Lin, Ya-Yun Lai, Chiao-Ling Li, Shan-Chwen Chang, Pei-Jer Chen, Sui-Yuan Chang
EPI_ISL_422412	hCoV-19/Taiwan/NTU09/2020	Asia / Taiwan / Taipei	2020-03-14	Department of Laboratory Medicine, National Taiwan University Hospital	Microbial Genomics Core Lab, National Taiwan University Centers of Genomic and Precision Medicine	Shiou-Hwei Yeh, You-Yu Lin, Ya-Yun Lai, Chiao-Ling Li, Shan-Chwen Chang, Pei-Jer Chen, Sui-Yuan Chang
EPI_ISL_422428	hCoV-19/Singapore/35/2020	Asia / Singapore	2020-02-06	National Public Health Laboratory, National Centre for Infectious Diseases	National Public Health Laboratory, National Centre for Infectious Diseases	Mak TM, Octavia S, Cui L, Lin RTP
EPI_ISL_422429	hCoV-19/Singapore/36/2020	Asia / Singapore	2020-02-16	National Public Health Laboratory, National Centre for Infectious Diseases	National Public Health Laboratory, National Centre for Infectious Diseases	Mak TM, Octavia S, Cui L, Lin RTP
EPI_ISL_424360	hCoV-19/Beijing/Wuhan_IME-BJ07/2020	Asia / China / Beijing	2020-01-29	unknown	Beijing Institute of Microbiology and Epidemiology	Fan,H., Qin,E., Wu,Y., Guo,Y., Zhang,X., Yong,Y., Hou,J., Xu,Z., Mu,J., Teng,Y., Mi,Z., Yang,R., Song,Y., Li,B. and Cui,Y.
EPI_ISL_424855	hCoV-19/USA/FL_7169/2020	North America / USA / Florida	2020-03-02	FL Bureau of Public Health Laboratories-Tampa	Pathogen Discovery, Respiratory Viruses Branch, Division of Viral Diseases, Centers for Disease Control and Prevention	Yan Li, Krista Queen, Clinton R. Paden, Rachel Marine, Anna Uehara, Ying Tao, Jing Zhang, Haibin Wang, Mary S. Keckler, Alison S. Laufer Halpin, Christopher A. Elkins, Suxiang Tong
EPI_ISL_424856	hCoV-19/USA/FL_9656/2020	North America / USA / Florida	2020-03-06	FL Bur. of Public Health Laboratories-Jacksonville	Pathogen Discovery, Respiratory Viruses Branch, Division of Viral Diseases, Centers for Disease Control and Prevention	Yan Li, Krista Queen, Clinton R. Paden, Rachel Marine, Anna Uehara, Ying Tao, Jing Zhang, Haibin Wang, Mary S. Keckler, Alison S. Laufer Halpin, Christopher A. Elkins, Suxiang Tong
EPI_ISL_424857	hCoV-19/USA/FL_1177/2020	North America / USA / Florida	2020-03-06	FL Bur. of Public Health Laboratories-Jacksonville	Pathogen Discovery, Respiratory Viruses Branch, Division of Viral Diseases, Centers for Disease Control and Prevention	Yan Li, Krista Queen, Clinton R. Paden, Rachel Marine, Anna Uehara, Ying Tao, Jing Zhang, Haibin Wang, Mary S. Keckler, Alison S. Laufer Halpin, Christopher A. Elkins, Suxiang Tong
EPI_ISL_424858	hCoV-19/USA/GA_1621/2020	North America / USA / Georgia	2020-03-04	GA Department of Public Health Laboratory	Pathogen Discovery, Respiratory Viruses Branch, Division of Viral Diseases, Centers for Disease Control and Prevention	Yan Li, Krista Queen, Clinton R. Paden, Rachel Marine, Anna Uehara, Ying Tao, Jing Zhang, Haibin Wang, Mary S. Keckler, Alison S. Laufer Halpin, Christopher A. Elkins, Suxiang Tong
EPI_ISL_424859	hCoV-19/USA/GA_1847/2020	North America / USA / Georgia	2020-03-05	GA Department of Public Health Laboratory	Pathogen Discovery, Respiratory Viruses Branch, Division of Viral Diseases, Centers for Disease Control and Prevention	Yan Li, Krista Queen, Clinton R. Paden, Rachel Marine, Anna Uehara, Ying Tao, Jing Zhang, Haibin Wang, Mary S. Keckler, Alison S. Laufer Halpin, Christopher A. Elkins, Suxiang Tong
EPI_ISL_424861	hCoV-19/USA/GA_2118/2020	North America / USA / Georgia	2020-03-08	GA Department of Public Health Laboratory	Pathogen Discovery, Respiratory Viruses Branch, Division of Viral Diseases, Centers for Disease Control and Prevention	Yan Li, Krista Queen, Clinton R. Paden, Rachel Marine, Anna Uehara, Ying Tao, Jing Zhang, Haibin Wang, Mary S. Keckler, Alison S. Laufer Halpin, Christopher A. Elkins, Suxiang Tong
EPI_ISL_424864	hCoV-19/USA/GA_2343/2020	North America / USA / Georgia	2020-03-10	GA Department of Public Health Laboratory	Pathogen Discovery, Respiratory Viruses Branch, Division of Viral Diseases, Centers for Disease Control and Prevention	Yan Li, Krista Queen, Clinton R. Paden, Rachel Marine, Anna Uehara, Ying Tao, Jing Zhang, Haibin Wang, Mary S. Keckler, Alison S. Laufer Halpin, Christopher A. Elkins, Suxiang Tong
EPI_ISL_424865	hCoV-19/USA/IA_6394/2020	North America / USA / Iowa	2020-03-08	IA State Hygienic Laboratory	Pathogen Discovery, Respiratory Viruses Branch, Division of Viral Diseases, Centers for Disease Control and Prevention	Yan Li, Krista Queen, Clinton R. Paden, Rachel Marine, Anna Uehara, Ying Tao, Jing Zhang, Haibin Wang, Mary S. Keckler, Alison S. Laufer Halpin, Christopher A. Elkins, Suxiang Tong
EPI_ISL_424866	hCoV-19/USA/IN_2001/2020	North America / USA / Indiana	2020-03-09	IN State Department of Health Laboratory Services	Pathogen Discovery, Respiratory Viruses Branch, Division of Viral Diseases, Centers for Disease Control and Prevention	Yan Li, Krista Queen, Clinton R. Paden, Rachel Marine, Anna Uehara, Ying Tao, Jing Zhang, Haibin Wang, Mary S. Keckler, Alison S. Laufer Halpin, Christopher A. Elkins, Suxiang Tong
EPI_ISL_424867	hCoV-19/USA/KS_4126/2020	North America / USA / Kansas	2020-03-06	KS Health and Environmental Laboratories	Pathogen Discovery, Respiratory Viruses Branch, Division of Viral Diseases, Centers for Disease Control and Prevention	Yan Li, Krista Queen, Clinton R. Paden, Rachel Marine, Anna Uehara, Ying Tao, Jing Zhang, Haibin Wang, Mary S. Keckler, Alison S. Laufer Halpin, Christopher A. Elkins, Suxiang Tong
EPI_ISL_424868	hCoV-19/USA/LA_0842/2020	North America / USA / Louisiana	2020-03-09	LA Office of Public Health Laboratories	Pathogen Discovery, Respiratory Viruses Branch, Division of Viral Diseases, Centers for Disease Control and Prevention	Yan Li, Krista Queen, Clinton R. Paden, Rachel Marine, Anna Uehara, Ying Tao, Jing Zhang, Haibin Wang, Mary S. Keckler, Alison S. Laufer Halpin, Christopher A. Elkins, Suxiang Tong
EPI_ISL_424869	hCoV-19/USA/MD_0026/2020	North America / USA / Maryland	2020-03-04	MD DOH Laboratories Administration	Pathogen Discovery, Respiratory Viruses Branch, Division of Viral Diseases, Centers for Disease Control and Prevention	Yan Li, Krista Queen, Clinton R. Paden, Rachel Marine, Anna Uehara, Ying Tao, Jing Zhang, Haibin Wang, Mary S. Keckler, Alison S. Laufer Halpin, Christopher A. Elkins, Suxiang Tong
EPI_ISL_424870	hCoV-19/USA/MO_4470/2020	North America / USA / Missouri	2020-03-06	MO State Public Health Laboratory	Pathogen Discovery, Respiratory Viruses Branch, Division of Viral Diseases, Centers for Disease Control and Prevention	Yan Li, Krista Queen, Clinton R. Paden, Rachel Marine, Anna Uehara, Ying Tao, Jing Zhang, Haibin Wang, Mary S. Keckler, Alison S. Laufer Halpin, Christopher A. Elkins, Suxiang Tong
EPI_ISL_424871	hCoV-19/USA/NC_6999/2020	North America / USA / North Carolina	2020-03-06	NC State Laboratory of Public Health	Pathogen Discovery, Respiratory Viruses Branch, Division of Viral Diseases, Centers for Disease Control and Prevention	Yan Li, Krista Queen, Clinton R. Paden, Rachel Marine, Anna Uehara, Ying Tao, Jing Zhang, Haibin Wang, Mary S. Keckler, Alison S. Laufer Halpin, Christopher A. Elkins, Suxiang Tong
EPI_ISL_424872	hCoV-19/USA/NC_0024/2020	North America / USA / North Carolina	2020-03-08	NC State Laboratory of Public Health	Pathogen Discovery, Respiratory Viruses Branch, Division of Viral Diseases, Centers for Disease Control and Prevention	Yan Li, Krista Queen, Clinton R. Paden, Rachel Marine, Anna Uehara, Ying Tao, Jing Zhang, Haibin Wang, Mary S. Keckler, Alison S. Laufer Halpin, Christopher A. Elkins, Suxiang Tong
EPI_ISL_424873	hCoV-19/USA/NC_0031/2020	North America / USA / North Carolina	2020-03-07	NC State Laboratory of Public Health	Pathogen Discovery, Respiratory Viruses Branch, Division of Viral Diseases, Centers for Disease Control and Prevention	Yan Li, Krista Queen, Clinton R. Paden, Rachel Marine, Anna Uehara, Ying Tao, Jing Zhang, Haibin Wang, Mary S. Keckler, Alison S. Laufer Halpin, Christopher A. Elkins, Suxiang Tong
EPI_ISL_424874	hCoV-19/USA/NE_6605/2020	North America / USA / Nebraska	2020-03-05	NE Public Health Laboratory	Pathogen Discovery, Respiratory Viruses Branch, Division of Viral Diseases, Centers for Disease Control and Prevention	Yan Li, Krista Queen, Clinton R. Paden, Rachel Marine, Anna Uehara, Ying Tao, Jing Zhang, Haibin Wang, Mary S. Keckler, Alison S. Laufer Halpin, Christopher A. Elkins, Suxiang Tong
EPI_ISL_424875	hCoV-19/USA/NE_7025/2020	North America / USA / Nebraska	2020-03-07	NE Public Health Laboratory	Pathogen Discovery, Respiratory Viruses Branch, Division of Viral Diseases, Centers for Disease Control and Prevention	Yan Li, Krista Queen, Clinton R. Paden, Rachel Marine, Anna Uehara, Ying Tao, Jing Zhang, Haibin Wang, Mary S. Keckler, Alison S. Laufer Halpin, Christopher A. Elkins, Suxiang Tong
EPI_ISL_424876	hCoV-19/USA/NH_0029/2020	North America / USA / New Hampshire	2020-03-06	NH Dept. of Health and Human Services Public Health Labs	Pathogen Discovery, Respiratory Viruses Branch, Division of Viral Diseases, Centers for Disease Control and Prevention	Yan Li, Krista Queen, Clinton R. Paden, Rachel Marine, Anna Uehara, Ying Tao, Jing Zhang, Haibin Wang, Mary S. Keckler, Alison S. Laufer Halpin, Christopher A. Elkins, Suxiang Tong
EPI_ISL_424877	hCoV-19/USA/NH_0033/2020	North America / USA / New Hampshire	2020-03-06	NH Dept. of Health and Human Services Public Health Labs	Pathogen Discovery, Respiratory Viruses Branch, Division of Viral Diseases, Centers for Disease Control and Prevention	Yan Li, Krista Queen, Clinton R. Paden, Rachel Marine, Anna Uehara, Ying Tao, Jing Zhang, Haibin Wang, Mary S. Keckler, Alison S. Laufer Halpin, Christopher A. Elkins, Suxiang Tong
EPI_ISL_424878	hCoV-19/USA/NJ_3592/2020	North America / USA / New Jersey	2020-03-04	NJ Public Health and Environmental Laboratories	Pathogen Discovery, Respiratory Viruses Branch, Division of Viral Diseases, Centers for Disease Control and Prevention	Yan Li, Krista Queen, Clinton R. Paden, Rachel Marine, Anna Uehara, Ying Tao, Jing Zhang, Haibin Wang, Mary S. Keckler, Alison S. Laufer Halpin, Christopher A. Elkins, Suxiang Tong
EPI_ISL_424879	hCoV-19/USA/NV_0052/2020	North America / USA / Nevada	2020-03-09	NV-Southern Nevada Public Health Laboratory	Pathogen Discovery, Respiratory Viruses Branch, Division of Viral Diseases, Centers for Disease Control and Prevention	Yan Li, Krista Queen, Clinton R. Paden, Rachel Marine, Anna Uehara, Ying Tao, Jing Zhang, Haibin Wang, Mary S. Keckler, Alison S. Laufer Halpin, Christopher A. Elkins, Suxiang Tong
EPI_ISL_424880	hCoV-19/USA/OH_0023/2020	North America / USA / Ohio	2020-03-08	OH Department of Health Laboratory	Pathogen Discovery, Respiratory Viruses Branch, Division of Viral Diseases, Centers for Disease Control and Prevention	Yan Li, Krista Queen, Clinton R. Paden, Rachel Marine, Anna Uehara, Ying Tao, Jing Zhang, Haibin Wang, Mary S. Keckler, Alison S. Laufer Halpin, Christopher A. Elkins, Suxiang Tong
EPI_ISL_424881	hCoV-19/USA/PA_1802/2020	North America / USA / Pennsylvania	2020-03-05	PA Department of Health, Bureau of Laboratories	Pathogen Discovery, Respiratory Viruses Branch, Division of Viral Diseases, Centers for Disease Control and Prevention	Yan Li, Krista Queen, Clinton R. Paden, Rachel Marine, Anna Uehara, Ying Tao, Jing Zhang, Haibin Wang, Mary S. Keckler, Alison S. Laufer Halpin, Christopher A. Elkins, Suxiang Tong
EPI_ISL_424882	hCoV-19/USA/PA_1881/2020	North America / USA / Pennsylvania	2020-03-05	PA Department of Health, Bureau of Laboratories	Pathogen Discovery, Respiratory Viruses Branch, Division of Viral Diseases, Centers for Disease Control and Prevention	Yan Li, Krista Queen, Clinton R. Paden, Rachel Marine, Anna Uehara, Ying Tao, Jing Zhang, Haibin Wang, Mary S. Keckler, Alison S. Laufer Halpin, Christopher A. Elkins, Suxiang Tong
EPI_ISL_424883	hCoV-19/USA/PA_2317/2020	North America / USA / Pennsylvania	2020-03-07	PA Department of Health, Bureau of Laboratories	Pathogen Discovery, Respiratory Viruses Branch, Division of Viral Diseases, Centers for Disease Control and Prevention	Yan Li, Krista Queen, Clinton R. Paden, Rachel Marine, Anna Uehara, Ying Tao, Jing Zhang, Haibin Wang, Mary S. Keckler, Alison S. Laufer Halpin, Christopher A. Elkins, Suxiang Tong
EPI_ISL_424884	hCoV-19/USA/PA_2937/2020	North America / USA / Pennsylvania	2020-03-08	PA Department of Health, Bureau of Laboratories	Pathogen Discovery, Respiratory Viruses Branch, Division of Viral Diseases, Centers for Disease Control and Prevention	Yan Li, Krista Queen, Clinton R. Paden, Rachel Marine, Anna Uehara, Ying Tao, Jing Zhang, Haibin Wang, Mary S. Keckler, Alison S. Laufer Halpin, Christopher A. Elkins, Suxiang Tong
EPI_ISL_424885	hCoV-19/USA/PA_4395/2020	North America / USA / Pennsylvania	2020-03-09	PA Department of Health, Bureau of Laboratories	Pathogen Discovery, Respiratory Viruses Branch, Division of Viral Diseases, Centers for Disease Control and Prevention	Yan Li, Krista Queen, Clinton R. Paden, Rachel Marine, Anna Uehara, Ying Tao, Jing Zhang, Haibin Wang, Mary S. Keckler, Alison S. Laufer Halpin, Christopher A. Elkins, Suxiang Tong
EPI_ISL_424886	hCoV-19/USA/PA_4405/2020	North America / USA / Pennsylvania	2020-03-06	PA Department of Health, Bureau of Laboratories	Pathogen Discovery, Respiratory Viruses Branch, Division of Viral Diseases, Centers for Disease Control and Prevention	Yan Li, Krista Queen, Clinton R. Paden, Rachel Marine, Anna Uehara, Ying Tao, Jing Zhang, Haibin Wang, Mary S. Keckler, Alison S. Laufer Halpin, Christopher A. Elkins, Suxiang Tong
EPI_ISL_424887	hCoV-19/USA/RI_0702/2020	North America / USA / Rhode Island	2020-03-05	RI State Health Laboratories	Pathogen Discovery, Respiratory Viruses Branch, Division of Viral Diseases, Centers for Disease Control and Prevention	Yan Li, Krista Queen, Clinton R. Paden, Rachel Marine, Anna Uehara, Ying Tao, Jing Zhang, Haibin Wang, Mary S. Keckler, Alison S. Laufer Halpin, Christopher A. Elkins, Suxiang Tong
EPI_ISL_424888	hCoV-19/USA/SC_6370/2020	North America / USA / South Carolina	2020-03-08	SC Dept of Health and Env. Control-Bureau of Laboratories	Pathogen Discovery, Respiratory Viruses Branch, Division of Viral Diseases, Centers for Disease Control and Prevention	Yan Li, Krista Queen, Clinton R. Paden, Rachel Marine, Anna Uehara, Ying Tao, Jing Zhang, Haibin Wang, Mary S. Keckler, Alison S. Laufer Halpin, Christopher A. Elkins, Suxiang Tong
EPI_ISL_424889	hCoV-19/USA/UT_8199/2020	North America / USA / Utah	2020-03-05	UT-Unified State Labs: Public Health Utah DOH	Pathogen Discovery, Respiratory Viruses Branch, Division of Viral Diseases, Centers for Disease Control and Prevention	Yan Li, Krista Queen, Clinton R. Paden, Rachel Marine, Anna Uehara, Ying Tao, Jing Zhang, Haibin Wang, Mary S. Keckler, Alison S. Laufer Halpin, Christopher A. Elkins, Suxiang Tong
EPI_ISL_424890	hCoV-19/USA/UT_8906/2020	North America / USA / Utah	2020-03-07	UT-Unified State Labs: Public Health Utah DOH	Pathogen Discovery, Respiratory Viruses Branch, Division of Viral Diseases, Centers for Disease Control and Prevention	Yan Li, Krista Queen, Clinton R. Paden, Rachel Marine, Anna Uehara, Ying Tao, Jing Zhang, Haibin Wang, Mary S. Keckler, Alison S. Laufer Halpin, Christopher A. Elkins, Suxiang Tong
EPI_ISL_424891	hCoV-19/USA/VA_6352/2020	North America / USA / Virginia	2020-03-08	VA-Division of Consolidated Laboratory Services	Pathogen Discovery, Respiratory Viruses Branch, Division of Viral Diseases, Centers for Disease Control and Prevention	Yan Li, Krista Queen, Clinton R. Paden, Rachel Marine, Anna Uehara, Ying Tao, Jing Zhang, Haibin Wang, Mary S. Keckler, Alison S. Laufer Halpin, Christopher A. Elkins, Suxiang Tong
EPI_ISL_424892	hCoV-19/USA/VA_6377/2020	North America / USA / Virginia	2020-03-08	VA-Division of Consolidated Laboratory Services	Pathogen Discovery, Respiratory Viruses Branch, Division of Viral Diseases, Centers for Disease Control and Prevention	Yan Li, Krista Queen, Clinton R. Paden, Rachel Marine, Anna Uehara, Ying Tao, Jing Zhang, Haibin Wang, Mary S. Keckler, Alison S. Laufer Halpin, Christopher A. Elkins, Suxiang Tong
EPI_ISL_424893	hCoV-19/USA/VA_6382/2020	North America / USA / Virginia	2020-03-08	VA-Division of Consolidated Laboratory Services	Pathogen Discovery, Respiratory Viruses Branch, Division of Viral Diseases, Centers for Disease Control and Prevention	Yan Li, Krista Queen, Clinton R. Paden, Rachel Marine, Anna Uehara, Ying Tao, Jing Zhang, Haibin Wang, Mary S. Keckler, Alison S. Laufer Halpin, Christopher A. Elkins, Suxiang Tong
EPI_ISL_424894	hCoV-19/USA/VA_6389/2020	North America / USA / Virginia	2020-03-08	VA-Division of Consolidated Laboratory Services	Pathogen Discovery, Respiratory Viruses Branch, Division of Viral Diseases, Centers for Disease Control and Prevention	Yan Li, Krista Queen, Clinton R. Paden, Rachel Marine, Anna Uehara, Ying Tao, Jing Zhang, Haibin Wang, Mary S. Keckler, Alison S. Laufer Halpin, Christopher A. Elkins, Suxiang Tong
EPI_ISL_424895	hCoV-19/USA/IA_6396/2020	North America / USA / Iowa	2020-03-08	IA State Hygienic Laboratory	Pathogen Discovery, Respiratory Viruses Branch, Division of Viral Diseases, Centers for Disease Control and Prevention	Ying Tao, Clinton R. Paden, Jing Zhang, Krista Queen, Anna Uehara, Yan Li, Haibin Wang, Mary S. Keckler, Alison S. Laufer Halpin, Christopher A. Elkins, Suxiang Tong
EPI_ISL_424896	hCoV-19/USA/IA_6395/2020	North America / USA / Iowa	2020-03-08	IA State Hygienic Laboratory	Pathogen Discovery, Respiratory Viruses Branch, Division of Viral Diseases, Centers for Disease Control and Prevention	Ying Tao, Clinton R. Paden, Jing Zhang, Krista Queen, Anna Uehara, Yan Li, Haibin Wang, Mary S. Keckler, Alison S. Laufer Halpin, Christopher A. Elkins, Suxiang Tong
EPI_ISL_424897	hCoV-19/USA/IA_6401/2020	North America / USA / Iowa	2020-03-08	IA State Hygienic Laboratory	Pathogen Discovery, Respiratory Viruses Branch, Division of Viral Diseases, Centers for Disease Control and Prevention	Ying Tao, Clinton R. Paden, Jing Zhang, Krista Queen, Anna Uehara, Yan Li, Haibin Wang, Mary S. Keckler, Alison S. Laufer Halpin, Christopher A. Elkins, Suxiang Tong
EPI_ISL_424898	hCoV-19/USA/IA_6399/2020	North America / USA / Iowa	2020-03-08	IA State Hygienic Laboratory	Pathogen Discovery, Respiratory Viruses Branch, Division of Viral Diseases, Centers for Disease Control and Prevention	Ying Tao, Clinton R. Paden, Jing Zhang, Krista Queen, Anna Uehara, Yan Li, Haibin Wang, Mary S. Keckler, Alison S. Laufer Halpin, Christopher A. Elkins, Suxiang Tong
EPI_ISL_424899	hCoV-19/USA/IA_6391/2020	North America / USA / Iowa	2020-03-07	IA State Hygienic Laboratory	Pathogen Discovery, Respiratory Viruses Branch, Division of Viral Diseases, Centers for Disease Control and Prevention	Ying Tao, Clinton R. Paden, Jing Zhang, Krista Queen, Anna Uehara, Yan Li, Haibin Wang, Mary S. Keckler, Alison S. Laufer Halpin, Christopher A. Elkins, Suxiang Tong
EPI_ISL_424900	hCoV-19/USA/IA_6390/2020	North America / USA / Iowa	2020-03-07	IA State Hygienic Laboratory	Pathogen Discovery, Respiratory Viruses Branch, Division of Viral Diseases, Centers for Disease Control and Prevention	Ying Tao, Clinton R. Paden, Jing Zhang, Krista Queen, Anna Uehara, Yan Li, Haibin Wang, Mary S. Keckler, Alison S. Laufer Halpin, Christopher A. Elkins, Suxiang Tong
EPI_ISL_424901	hCoV-19/USA/NJ_3201/2020	North America / USA / New Jersey	2020-03-04	NJ Public Health and Environmental Laboratories	Pathogen Discovery, Respiratory Viruses Branch, Division of Viral Diseases, Centers for Disease Control and Prevention	Ying Tao, Clinton R. Paden, Jing Zhang, Krista Queen, Anna Uehara, Yan Li, Haibin Wang, Mary S. Keckler, Alison S. Laufer Halpin, Christopher A. Elkins, Suxiang Tong
EPI_ISL_424902	hCoV-19/USA/SC_3520/2020	North America / USA / South Carolina	2020-03-05	SC Dept of Health and Env. Control-Bureau of Laboratories	Pathogen Discovery, Respiratory Viruses Branch, Division of Viral Diseases, Centers for Disease Control and Prevention	Ying Tao, Clinton R. Paden, Jing Zhang, Krista Queen, Anna Uehara, Yan Li, Haibin Wang, Mary S. Keckler, Alison S. Laufer Halpin, Christopher A. Elkins, Suxiang Tong
EPI_ISL_424903	hCoV-19/USA/SC_3570/2020	North America / USA / South Carolina	2020-03-07	SC Dept of Health and Env. Control-Bureau of Laboratories	Pathogen Discovery, Respiratory Viruses Branch, Division of Viral Diseases, Centers for Disease Control and Prevention	Ying Tao, Clinton R. Paden, Jing Zhang, Krista Queen, Anna Uehara, Yan Li, Haibin Wang, Mary S. Keckler, Alison S. Laufer Halpin, Christopher A. Elkins, Suxiang Tong
EPI_ISL_424904	hCoV-19/USA/SC_3571/2020	North America / USA / South Carolina	2020-03-07	SC Dept of Health and Env. Control-Bureau of Laboratories	Pathogen Discovery, Respiratory Viruses Branch, Division of Viral Diseases, Centers for Disease Control and Prevention	Ying Tao, Clinton R. Paden, Jing Zhang, Krista Queen, Anna Uehara, Yan Li, Haibin Wang, Mary S. Keckler, Alison S. Laufer Halpin, Christopher A. Elkins, Suxiang Tong
EPI_ISL_424905	hCoV-19/USA/SC_3572/2020	North America / USA / South Carolina	2020-03-05	SC Dept of Health and Env. Control-Bureau of Laboratories	Pathogen Discovery, Respiratory Viruses Branch, Division of Viral Diseases, Centers for Disease Control and Prevention	Ying Tao, Clinton R. Paden, Jing Zhang, Krista Queen, Anna Uehara, Yan Li, Haibin Wang, Mary S. Keckler, Alison S. Laufer Halpin, Christopher A. Elkins, Suxiang Tong
EPI_ISL_424906	hCoV-19/USA/NY_1922/2020	North America / USA / New York	2020-03-04	NYC Department of Health and Mental Hygiene	Pathogen Discovery, Respiratory Viruses Branch, Division of Viral Diseases, Centers for Disease Control and Prevention	Ying Tao, Clinton R. Paden, Jing Zhang, Krista Queen, Anna Uehara, Yan Li, Haibin Wang, Mary S. Keckler, Alison S. Laufer Halpin, Christopher A. Elkins, Suxiang Tong
EPI_ISL_424907	hCoV-19/USA/VA_6171/2020	North America / USA / Virginia	2020-03-06	VA-Division of Consolidated Laboratory Services	Pathogen Discovery, Respiratory Viruses Branch, Division of Viral Diseases, Centers for Disease Control and Prevention	Ying Tao, Clinton R. Paden, Jing Zhang, Krista Queen, Anna Uehara, Yan Li, Haibin Wang, Mary S. Keckler, Alison S. Laufer Halpin, Christopher A. Elkins, Suxiang Tong
EPI_ISL_424908	hCoV-19/USA/MA_8932/2020	North America / USA / Massachusetts	2020-03-05	MA State Public Health Laboratory	Pathogen Discovery, Respiratory Viruses Branch, Division of Viral Diseases, Centers for Disease Control and Prevention	Ying Tao, Clinton R. Paden, Jing Zhang, Krista Queen, Anna Uehara, Yan Li, Haibin Wang, Mary S. Keckler, Alison S. Laufer Halpin, Christopher A. Elkins, Suxiang Tong
EPI_ISL_424909	hCoV-19/USA/MA_8933/2020	North America / USA / Massachusetts	2020-03-05	MA State Public Health Laboratory	Pathogen Discovery, Respiratory Viruses Branch, Division of Viral Diseases, Centers for Disease Control and Prevention	Ying Tao, Clinton R. Paden, Jing Zhang, Krista Queen, Anna Uehara, Yan Li, Haibin Wang, Mary S. Keckler, Alison S. Laufer Halpin, Christopher A. Elkins, Suxiang Tong
EPI_ISL_424910	hCoV-19/USA/MA_9703/2020	North America / USA / Massachusetts	2020-03-05	MA State Public Health Laboratory	Pathogen Discovery, Respiratory Viruses Branch, Division of Viral Diseases, Centers for Disease Control and Prevention	Ying Tao, Clinton R. Paden, Jing Zhang, Krista Queen, Anna Uehara, Yan Li, Haibin Wang, Mary S. Keckler, Alison S. Laufer Halpin, Christopher A. Elkins, Suxiang Tong
EPI_ISL_424911	hCoV-19/USA/MA_9704/2020	North America / USA / Massachusetts	2020-03-04	MA State Public Health Laboratory	Pathogen Discovery, Respiratory Viruses Branch, Division of Viral Diseases, Centers for Disease Control and Prevention	Ying Tao, Clinton R. Paden, Jing Zhang, Krista Queen, Anna Uehara, Yan Li, Haibin Wang, Mary S. Keckler, Alison S. Laufer Halpin, Christopher A. Elkins, Suxiang Tong
EPI_ISL_424912	hCoV-19/USA/MA_9889/2020	North America / USA / Massachusetts	2020-03-04	MA State Public Health Laboratory	Pathogen Discovery, Respiratory Viruses Branch, Division of Viral Diseases, Centers for Disease Control and Prevention	Ying Tao, Clinton R. Paden, Jing Zhang, Krista Queen, Anna Uehara, Yan Li, Haibin Wang, Mary S. Keckler, Alison S. Laufer Halpin, Christopher A. Elkins, Suxiang Tong
EPI_ISL_424913	hCoV-19/USA/MA_1355/2020	North America / USA / Massachusetts	2020-03-05	MA State Public Health Laboratory	Pathogen Discovery, Respiratory Viruses Branch, Division of Viral Diseases, Centers for Disease Control and Prevention	Ying Tao, Clinton R. Paden, Jing Zhang, Krista Queen, Anna Uehara, Yan Li, Haibin Wang, Mary S. Keckler, Alison S. Laufer Halpin, Christopher A. Elkins, Suxiang Tong
EPI_ISL_424914	hCoV-19/USA/MA_2652/2020	North America / USA / Massachusetts	2020-03-06	MA State Public Health Laboratory	Pathogen Discovery, Respiratory Viruses Branch, Division of Viral Diseases, Centers for Disease Control and Prevention	Ying Tao, Clinton R. Paden, Jing Zhang, Krista Queen, Anna Uehara, Yan Li, Haibin Wang, Mary S. Keckler, Alison S. Laufer Halpin, Christopher A. Elkins, Suxiang Tong
EPI_ISL_424915	hCoV-19/USA/MA_3614/2020	North America / USA / Massachusetts	2020-03-06	MA State Public Health Laboratory	Pathogen Discovery, Respiratory Viruses Branch, Division of Viral Diseases, Centers for Disease Control and Prevention	Ying Tao, Clinton R. Paden, Jing Zhang, Krista Queen, Anna Uehara, Yan Li, Haibin Wang, Mary S. Keckler, Alison S. Laufer Halpin, Christopher A. Elkins, Suxiang Tong
EPI_ISL_424916	hCoV-19/USA/MA_3616/2020	North America / USA / Massachusetts	2020-03-06	MA State Public Health Laboratory	Pathogen Discovery, Respiratory Viruses Branch, Division of Viral Diseases, Centers for Disease Control and Prevention	Ying Tao, Clinton R. Paden, Jing Zhang, Krista Queen, Anna Uehara, Yan Li, Haibin Wang, Mary S. Keckler, Alison S. Laufer Halpin, Christopher A. Elkins, Suxiang Tong
EPI_ISL_424917	hCoV-19/USA/MA_3623/2020	North America / USA / Massachusetts	2020-03-06	MA State Public Health Laboratory	Pathogen Discovery, Respiratory Viruses Branch, Division of Viral Diseases, Centers for Disease Control and Prevention	Ying Tao, Clinton R. Paden, Jing Zhang, Krista Queen, Anna Uehara, Yan Li, Haibin Wang, Mary S. Keckler, Alison S. Laufer Halpin, Christopher A. Elkins, Suxiang Tong
EPI_ISL_424918	hCoV-19/USA/MA_3626/2020	North America / USA / Massachusetts	2020-03-06	MA State Public Health Laboratory	Pathogen Discovery, Respiratory Viruses Branch, Division of Viral Diseases, Centers for Disease Control and Prevention	Ying Tao, Clinton R. Paden, Jing Zhang, Krista Queen, Anna Uehara, Yan Li, Haibin Wang, Mary S. Keckler, Alison S. Laufer Halpin, Christopher A. Elkins, Suxiang Tong
EPI_ISL_424919	hCoV-19/USA/MA_3642/2020	North America / USA / Massachusetts	2020-03-07	MA State Public Health Laboratory	Pathogen Discovery, Respiratory Viruses Branch, Division of Viral Diseases, Centers for Disease Control and Prevention	Ying Tao, Clinton R. Paden, Jing Zhang, Krista Queen, Anna Uehara, Yan Li, Haibin Wang, Mary S. Keckler, Alison S. Laufer Halpin, Christopher A. Elkins, Suxiang Tong
EPI_ISL_424920	hCoV-19/USA/MA_3653/2020	North America / USA / Massachusetts	2020-03-06	MA State Public Health Laboratory	Pathogen Discovery, Respiratory Viruses Branch, Division of Viral Diseases, Centers for Disease Control and Prevention	Ying Tao, Clinton R. Paden, Jing Zhang, Krista Queen, Anna Uehara, Yan Li, Haibin Wang, Mary S. Keckler, Alison S. Laufer Halpin, Christopher A. Elkins, Suxiang Tong
EPI_ISL_425647	hCoV-19/Scotland/CVR100/2020	Europe / United Kingdom / Scotland	2020-03-14	West of Scotland Specialist Virology Centre, NHSGGC / MRC-University of Glasgow Centre for Virus Research	COVID-19 Genomics UK (COG-UK) Consortium	Ana da Silva Filipe, Kathy Smollett, Stephen Carmichael, Natasha Johnson, Daniel Mair, Lily Tong, Jenna Nichols; Sarah McDonald; Richard Orton, Joseph Hughes, Sreenu Vattipally, David L Robertson; Kathy Li, Natasha Jesudason, Rajiv Shah, James Shepherd, Antonia Ho, Emma Thomson; Alasdair MacLean, Rory Gunson.
EPI_ISL_425653	hCoV-19/Scotland/CVR107/2020	Europe / United Kingdom / Scotland	2020-03-13	West of Scotland Specialist Virology Centre, NHSGGC / MRC-University of Glasgow Centre for Virus Research	COVID-19 Genomics UK (COG-UK) Consortium	Ana da Silva Filipe, Kathy Smollett, Stephen Carmichael, Natasha Johnson, Daniel Mair, Lily Tong, Jenna Nichols; Sarah McDonald; Richard Orton, Joseph Hughes, Sreenu Vattipally, David L Robertson; Kathy Li, Natasha Jesudason, Rajiv Shah, James Shepherd, Antonia Ho, Emma Thomson; Alasdair MacLean, Rory Gunson.
EPI_ISL_425654	hCoV-19/Scotland/CVR108/2020	Europe / United Kingdom / Scotland	2020-03-13	West of Scotland Specialist Virology Centre, NHSGGC / MRC-University of Glasgow Centre for Virus Research	COVID-19 Genomics UK (COG-UK) Consortium	Ana da Silva Filipe, Kathy Smollett, Stephen Carmichael, Natasha Johnson, Daniel Mair, Lily Tong, Jenna Nichols; Sarah McDonald; Richard Orton, Joseph Hughes, Sreenu Vattipally, David L Robertson; Kathy Li, Natasha Jesudason, Rajiv Shah, James Shepherd, Antonia Ho, Emma Thomson; Alasdair MacLean, Rory Gunson.
EPI_ISL_404227	hCoV-19/Zhejiang/WZ-01/2020	Asia / China / Zhejiang	2020-01-16	Zhejiang Provincial Center for Disease Control and Prevention	Department of Microbiology, Zhejiang Provincial Center for Disease Control and Prevention	Yin Chen, Yanjun Zhang, Haiyan Mao, Junhang Pan, Xiuyu Lou, Yiyu Lu, Juying Yan, Hanping Zhu, Jian Gao, Yan Feng, Yi Sun, Hao Yan, Zhen Li, Yisheng Sun, Liming Gong, Qiong Ge, Wen Shi, Xinying Wang, Wenwu Yao, Zhangnv Yang, Fang Xu, Chen Chen, Enfu Chen, Zhen Wang, Zhiping Chen, Jianmin Jiang, Chonggao Hu
EPI_ISL_404228	hCoV-19/Zhejiang/WZ-02/2020	Asia / China / Zhejiang	2020-01-17	Zhejiang Provincial Center for Disease Control and Prevention	Department of Microbiology, Zhejiang Provincial Center for Disease Control and Prevention	Yanjun Zhang, Yin Chen, Haiyan Mao, Junhang Pan, Xiuyu Lou, Yiyu Lu, Juying Yan, Hanping Zhu, Jian Gao, Yan Feng, Yi Sun, Hao Yan, Zhen Li, Yisheng Sun, Liming Gong, Qiong Ge, Wen Shi, Xinying Wang, Wenwu Yao, Zhangnv Yang, Fang Xu, Chen Chen, Enfu Chen, Zhen Wang, Zhiping Chen, Jianmin Jiang, Chonggao Hu
EPI_ISL_404253	hCoV-19/USA/IL1/2020	North America / USA / Illinois / Chicago	2020-01-21	IL Department of Public Health Chicago Laboratory	Pathogen Discovery, Respiratory Viruses Branch, Division of Viral Diseases, Centers for Dieases Control and Prevention	Ying Tao, Krista Queen, Clinton R. Paden, Jing Zhang, Yan Li, Anna Uehara, Xiaoyan Lu, Brian Lynch, Senthil Kumar K. Sakthivel, Brett L. Whitaker, Shifaq Kamili, Lijuan Wang, Janna' R. Murray, Susan I. Gerber, Stephen Lindstrom, Suxiang Tong
EPI_ISL_405839	hCoV-19/Shenzhen/HKU-SZ-005/2020	Asia / China / Guangdong / Shenzhen	2020-01-11	The University of Hong Kong - Shenzhen Hospital	Li Ka Shing Faculty of Medicine, The University of Hong Kong	Chan,J.F.-W., Yuan,S., Kok,K.H., To,K.K.-W., Chu,H., Yang,J., Xing,F., Liu,J., Yip,C.C.-Y., Poon,R.W.-S., Tsai,H.W., Lo,S.K.-F., Chan,K.H., Poon,V.K.-M., Chan,W.M., Ip,J.D., Cai,J.P., Cheng,V.C.-C., Chen,H., Hui,C.K.-M. and Yuen,K.Y.
EPI_ISL_406030	hCoV-19/Shenzhen/HKU-SZ-002/2020	Asia / China / Guangdong / Shenzhen	2020-01-10	The University of Hong Kong - Shenzhen Hospital	Li Ka Shing Faculty of Medicine, The University of Hong Kong	Chan,J.F.-W., Yuan,S., Kok,K.H., To,K.K.-W., Chu,H., Yang,J., Xing,F., Liu,J., Yip,C.C.-Y., Poon,R.W.-S., Tsai,H.W., Lo,S.K.-F., Chan,K.H., Poon,V.K.-M., Chan,W.M., Ip,J.D., Cai,J.P., Cheng,V.C.-C., Chen,H., Hui,C.K.-M. and Yuen,K.Y.
EPI_ISL_406031	hCoV-19/Taiwan/2/2020	Asia / Taiwan / Kaohsiung	2020-01-23	Centers for Disease Control, R.O.C. (Taiwan)	Centers for Disease Control, R.O.C. (Taiwan)	Ji-Rong Yang, Yu-Chi Lin, Jung-Jung Mu, Ming-Tsan Liu, Shu-Ying Li
EPI_ISL_406034	hCoV-19/USA/CA1/2020	North America / USA / California / Los Angeles	2020-01-23	California Department of Public Health	Pathogen Discovery, Respiratory Viruses Branch, Division of Viral Diseases, Centers for Dieases Control and Prevention	Anna Uehara, Krista Queen, Ying Tao, Yan Li, Clinton R. Paden, Jing Zhang, Xiaoyan Lu, Brian Lynch, Senthil Kumar K. Sakthivel, Brett L. Whitaker, Shifaq Kamili, Lijuan Wang, Janna' R. Murray, Susan I. Gerber, Stephen Lindstrom, Suxiang Tong
EPI_ISL_406036	hCoV-19/USA/CA2/2020	North America / USA / California / Orange County	2020-01-22	California Department of Public Health	Pathogen Discovery, Respiratory Viruses Branch, Division of Viral Diseases, Centers for Dieases Control and Prevention	Anna Uehara, Krista Queen, Ying Tao, Yan Li, Clinton R. Paden, Jing Zhang, Xiaoyan Lu, Brian Lynch, Senthil Kumar K. Sakthivel, Brett L. Whitaker, Shifaq Kamili, Lijuan Wang, Janna' R. Murray, Susan I. Gerber, Stephen Lindstrom, Suxiang Tong
EPI_ISL_406800	hCoV-19/Wuhan/WH03/2020	Asia / China / Hubei / Wuhan	2020-01-01	General Hospital of Central Theater Command of People's Liberation Army of China	BGI & Institute of Microbiology, Chinese Academy of Sciences & Shandong First Medical University & Shandong Academy of Medical Sciences & General Hospital of Central Theater Command of People's Liberation Army of China	Weijun Chen, Yuhai Bi, Weifeng Shi and Zhenhong Hu
EPI_ISL_406801	hCoV-19/Wuhan/WH04/2020	Asia / China / Hubei / Wuhan	2020-01-05	General Hospital of Central Theater Command of People's Liberation Army of China	BGI & Institute of Microbiology, Chinese Academy of Sciences & Shandong First Medical University & Shandong Academy of Medical Sciences & General Hospital of Central Theater Command of People's Liberation Army of China	Weijun Chen, Yuhai Bi, Weifeng Shi and Zhenhong Hu
EPI_ISL_406862	hCoV-19/Germany/BavPat1/2020	Europe / Germany / Bavaria / Munich	2020-01-28	Charité Universitätsmedizin Berlin, Institute of Virology; Institut für Mikrobiologie der Bundeswehr, Munich	Charité Universitätsmedizin Berlin, Institute of Virology	Victor M Corman, Julia Schneider, Talitha Veith, Barbara Mühlemann, Markus Antwerpen, Christian Drosten, Roman Wölfel
EPI_ISL_406970	hCoV-19/Hangzhou/HZ-1/2020	Asia / China / Zhejiang / Hangzhou	2020-01-20	Hangzhou Center for Disease and Control Microbiology Lab	Hangzhou Center for Disease and Control Microbiology Lab	Yu Hua, Wang Haoqiu, Li Jun, Yu Xinfeng
EPI_ISL_406973	hCoV-19/Singapore/1/2020	Asia / Singapore	2020-01-23	Singapore General Hospital	National Public Health Laboratory	Mak, TM; Octavia S; Chavatte JM; Zhou, ZY; Cui, L; Lin, RTP
EPI_ISL_407313	hCoV-19/Hangzhou/HZCDC0001/2020	Asia / China / Zhejiang / Hangzhou	2020-01-19	Hangzhou Center for Disease Control and Prevention	Hangzhou Center for Disease Control and Prevention	Jun Li, Haoqiu Wang, Hua Yu, Lingfeng Mao, Xinfen Yu, Zhou Sun, Qingxin Kong, Xin Qian, Shuchang Chen, Xuchu Wang
EPI_ISL_408665	hCoV-19/Japan/TY-WK-012/2020	Asia / Japan / Tokyo	2020-01-29	Dept. of Virology III, National Institute of Infectious Diseases	Pathogen Genomics Center, National Institute of Infectious Diseases	Tsuyoshi Sekizuka, Shutoku Matsuyama, Naganori Nao, Kazuya Shirato, Makoto Takeda, Makoto Kuroda
EPI_ISL_408666	hCoV-19/Japan/TY-WK-501/2020	Asia / Japan / Tokyo	2020-01-31	Dept. of Virology III, National Institute of Infectious Diseases	Pathogen Genomics Center, National Institute of Infectious Diseases	Tsuyoshi Sekizuka, Shutoku Matsuyama, Naganori Nao, Kazuya Shirato, Makoto Takeda, Makoto Kuroda
EPI_ISL_408667	hCoV-19/Japan/TY-WK-521/2020	Asia / Japan / Tokyo	2020-01-31	Dept. of Virology III, National Institute of Infectious Diseases	Pathogen Genomics Center, National Institute of Infectious Diseases	Tsuyoshi Sekizuka, Shutoku Matsuyama, Naganori Nao, Kazuya Shirato, Makoto Takeda, Makoto Kuroda
EPI_ISL_408669	hCoV-19/Japan/KY-V-029/2020	Asia / Japan / Kyoto	2020-01-29	Dept. of Virology III, National Institute of Infectious Diseases	Pathogen Genomics Center, National Institute of Infectious Diseases	Tsuyoshi Sekizuka, Shutoku Matsuyama, Naganori Nao, Kazuya Shirato, Makoto Takeda, Makoto Kuroda
EPI_ISL_408976	hCoV-19/Australia/NSW02/2020	Oceania / Australia / New South Wales / Sydney	2020-01-22	Centre for Infectious Diseases and Microbiology Laboratory Services	NSW Health Pathology - Institute of Clinical Pathology and Medical Research; Westmead Hospital; University of Sydney	Rockett R, Sadsad R, Eden J-S, Carter I, Rahman H, Holmes EC, O’Sullivan MV, Sintchenko V, Chen SC, Maddocks S, Kok J and Dwyer DE for the 2019-nCoV Study Group*
EPI_ISL_408977	hCoV-19/Australia/NSW03/2020	Oceania / Australia / New South Wales / Sydney	2020-01-25	Serology, Virology and OTDS Laboratories (SAViD), NSW Health Pathology Randwick	NSW Health Pathology - Institute of Clinical Pathology and Medical Research; Centre for Infectious Diseases and Microbiology Laboratory Services; Westmead Hospital; University of Sydney	Eden J-S, Carter I, Rahman H, Rawlinson W, Holmes EC, Rockett R, O’Sullivan MV, Sintchenko V, Chen SC, Maddocks S, Kok J and Dwyer DE for the 2019-nCoV Study Group*
EPI_ISL_409067	hCoV-19/USA/MA1/2020	North America / USA / Massachusetts	2020-01-29	Massachusetts Department of Public Health	Pathogen Discovery, Respiratory Viruses Branch, Division of Viral Diseases, Centers for Dieases Control and Prevention	Clinton R. Paden, Jing Zhang, Krista Queen, Yan Li, Ying Tao, Anna Uehara, Xiaoyan Lu, Brian Lynch, Senthil Kumar K. Sakthivel, Brett L. Whitaker, Shifaq Kamili, Lijuan Wang, Janna' R. Murray, Susan I. Gerber, Stephen Lindstrom, Suxiang Tong
EPI_ISL_410045	hCoV-19/USA/IL2/2020	North America / USA / Illinois	2020-01-28	IL Department of Public Health Chicago Laboratory	Pathogen Discovery, Respiratory Viruses Branch, Division of Viral Diseases, Centers for Dieases Control and Prevention	Yan Li, Jing Zhang, Krista Queen, Ying Tao, Anna Uehara, Clinton R. Paden, Xiaoyan Lu, Brian Lynch, Senthil Kumar K. Sakthivel, Brett L. Whitaker, Shifaq Kamili, Lijuan Wang, Janna' R. Murray, Susan I. Gerber, Stephen Lindstrom, Suxiang Tong
EPI_ISL_412116	hCoV-19/England/09c/2020	Europe / United Kingdom / England	2020-02-09	Respiratory Virus Unit, Microbiology Services Colindale, Public Health England	Respiratory Virus Unit, Microbiology Services Colindale, Public Health England	Monica Galiano, Shahjahan Miah, Angie Lackenby, Omolola Akinbami, Tiina Talts, Leena Bhaw, Richard Myers, Steven Platt, Kirstin Edwards, Jonathan Hubb, Joanna Ellis, Maria Zambon
EPI_ISL_412862	hCoV-19/USA/CA9/2020	North America / USA / California / Solano	2020-02-23	California Department of Public Health	Pathogen Discovery, Respiratory Viruses Branch, Division of Viral Diseases, Centers for Disease Control and Prevention	Krista Queen, Anna Uehara, Jing Zhang, Yan Li, Ying Tao, Clinton R. Paden, Haibin Wang, Shifaq Kamili, Xiaoyan Lu, Brian Lynch, Senthil Kumar K. Sakthivel, Brett L. Whitaker, Lijuan Wang, Janna' R. Murray, Jasmine Padilla, Justin Lee, Susan I. Gerber, Stephen Lindstrom, Suxiang Tong
EPI_ISL_413213	hCoV-19/Australia/NSW06/2020	Oceania / Australia / New South Wales / Sydney	2020-02-29	Centre for Infectious Diseases and Microbiology Laboratory Services	NSW Health Pathology - Institute of Clinical Pathology and Medical Research; Westmead Hospital; University of Sydney	Eden J-S, Carter I, Rahman H, Holmes EC, Rockett R, O’Sullivan MV, Sintchenko V, Chen SC, Maddocks S, Kok J and Dwyer DE for the 2019-nCoV Study Group*
EPI_ISL_413214	hCoV-19/Australia/NSW07/2020	Oceania / Australia / New South Wales / Sydney	2020-02-29	Centre for Infectious Diseases and Microbiology Laboratory Services	NSW Health Pathology - Institute of Clinical Pathology and Medical Research; Westmead Hospital; University of Sydney	Eden J-S, Carter I, Rahman H, Holmes EC, Rockett R, O’Sullivan MV, Sintchenko V, Chen SC, Maddocks S, Kok J and Dwyer DE for the 2019-nCoV Study Group*
EPI_ISL_413455	hCoV-19/USA/WA4-UW2/2020	North America / USA / Washington	2020-02-28	Washington State Public Health Lab	University of Washington Virology Lab	Pavitra Roychoudhury, Arun Nalla, Hong Xie, Keith Jerome, Alexander Greninger
EPI_ISL_413456	hCoV-19/USA/WA-S2/2020	North America / USA / Washington / King County	2020-02-20	Seattle Flu Study	Seattle Flu Study	Chu et al
EPI_ISL_413457	hCoV-19/USA/WA6-UW3/2020	North America / USA / Washington	2020-02-29	Washington State Public Health Lab	UW Virology Lab	Pavitra Roychoudhury, Arun Nalla, Hong Xie, Keith Jerome, Alexander Greninger
EPI_ISL_413459	hCoV-19/Japan/TK-20-31-3/2020	Asia / Japan / Tokyo	2020-02-20	Department of Pathology, Toshima Hospital	Pathogen Genomics Center, National Institute of Infectious Diseases	Tsuyoshi Sekizuka, Kentaro Itokawa, Takuya Adachi, Masahiro Sano, Jun Yamazaki, Ippei Miyamoto, Haruka Nishioka, Ja-Mun Chong, Noriko Nakajima, Yuko Sato, Minoru Tobiume, Harutaka Katano, Tadaki Suzuki, Makoto Kuroda
EPI_ISL_413488	hCoV-19/Germany/NRW-01/2020	Europe / Germany / North Rhine Westphalia / Heinsberg District	2020-02-28	Center of Medical Microbiology, Virology, and Hospital Hygiene, University of Duesseldorf	Center of Medical Microbiology, Virology, and Hospital Hygiene, University of Duesseldorf	Ortwin Adams, Marcel Andree, Alexander Dilthey, Torsten Feldt, Sandra Hauka, Torsten Houwaart, Björn-Erik Jensen, Detlef Kindgen-Milles, Malte Kohns Vasconcelos, Klaus Pfeffer, Tina Senff, Daniel Strelow, Jörg Timm, Andreas Walker, Tobias Wienemann
EPI_ISL_413489	hCoV-19/Italy/UniSR1/2020	Europe / Italy / Lombardy / Milan	2020-03-03	Laboratorio di Microbiologia e Virologia, Università Vita-Salute San Raffaele, Milano	Laboratorio di Microbiologia e Virologia, Università Vita-Salute San Raffaele, Milano	R.A Diotti, E. Criscuolo, M. Castelli, V. Caputo, R. Ferrarese, M. Sampaolo, E. Boeri, I. Negri, V. Amato, G. Lo Raso, C. Di Resta, R. Burioni, M. Clementi, N. Mancini & N. Clementi
EPI_ISL_413996	hCoV-19/Switzerland/TI9486/2020	Europe / Switzerland / Tessin	2020-02-24	Laboratoire de Virologie, HUG	Swiss National Reference Centre for Influenza	LAUBSCHER Florian et al.
EPI_ISL_413997	hCoV-19/Switzerland/GE3895/2020	Europe / Switzerland / Geneva	2020-02-26	Laboratoire de Virologie, HUG	Swiss National Reference Centre for Influenza	LAUBSCHER Florian et al.
EPI_ISL_413999	hCoV-19/Switzerland/AG0361/2020	Europe / Switzerland / Argovie	2020-02-27	Laboratoire de Virologie, HUG	Swiss National Reference Centre for Influenza	LAUBSCHER Florian et al.
EPI_ISL_414414	hCoV-19/Australia/QLD09/2020	Oceania / Australia / Queensland / Gold Coast	2020-02-29	Pathology Queensland	Public Health Virology Laboratory	Bixing Huang, Alyssa Pyke, Amanda De Jong, Andrew Van Den Hurk, Carmel Taylor, David Warrilow, Doris Genge, Elisabeth Gamez, Glen Hewitson, Ian Maxwell Mackay, Inga Sultana, Jamie McMahon, Jean Barcelon, Judy Northill, Mitchell Finger, Natalie Simpson, Neelima Nair, Peter Burtonclay, Peter Moore, Sarah Wheatley, Sean Moody, Sonja Hall-Mendelin, Timothy Gardam, and Frederick Moore
EPI_ISL_414423	hCoV-19/Netherlands/Gelderland_1/2020	Europe / Netherlands / Gelderland	2020-03-02	Dutch COVID-19 response team	Erasmus Medical Center	David Nieuwenhuijse, Bas Oude Munnink, Reina Sikkema, Claudia Schapendonk, Irina Chestakova, Anne van der Linden, Mark Pronk, Pascal Lexmond, Corien Swaan, Manon Haverkate, Madelief Mollers, Mart Stein, Sandra Kengne Kamga Mobou, Jeroen van Kampen, Jolanda Voermans, Aura Timen, Corine GeurtsvanKessel, Annemiek van der Eijk, Richard Molenkamp, Marion Koopmans, on behalf of the Dutch national COVID…
EPI_ISL_414424	hCoV-19/Netherlands/Limburg_2/2020	Europe / Netherlands / Limburg	2020-03-03	Dutch COVID-19 response team	Erasmus Medical Center	David Nieuwenhuijse, Bas Oude Munnink, Reina Sikkema, Claudia Schapendonk, Irina Chestakova, Anne van der Linden, Mark Pronk, Pascal Lexmond, Corien Swaan, Manon Haverkate, Madelief Mollers, Mart Stein, Sandra Kengne Kamga Mobou, Jeroen van Kampen, Jolanda Voermans, Aura Timen, Corine GeurtsvanKessel, Annemiek van der Eijk, Richard Molenkamp, Marion Koopmans, on behalf of the Dutch national COVID…
EPI_ISL_414425	hCoV-19/Netherlands/Limburg_3/2020	Europe / Netherlands / Limburg	2020-03-03	Dutch COVID-19 response team	Erasmus Medical Center	David Nieuwenhuijse, Bas Oude Munnink, Reina Sikkema, Claudia Schapendonk, Irina Chestakova, Anne van der Linden, Mark Pronk, Pascal Lexmond, Corien Swaan, Manon Haverkate, Madelief Mollers, Mart Stein, Sandra Kengne Kamga Mobou, Jeroen van Kampen, Jolanda Voermans, Aura Timen, Corine GeurtsvanKessel, Annemiek van der Eijk, Richard Molenkamp, Marion Koopmans, on behalf of the Dutch national COVID…
EPI_ISL_414426	hCoV-19/Netherlands/Limburg_4/2020	Europe / Netherlands / Limburg	2020-03-03	Dutch COVID-19 response team	Erasmus Medical Center	David Nieuwenhuijse, Bas Oude Munnink, Reina Sikkema, Claudia Schapendonk, Irina Chestakova, Anne van der Linden, Mark Pronk, Pascal Lexmond, Corien Swaan, Manon Haverkate, Madelief Mollers, Mart Stein, Sandra Kengne Kamga Mobou, Jeroen van Kampen, Jolanda Voermans, Aura Timen, Corine GeurtsvanKessel, Annemiek van der Eijk, Richard Molenkamp, Marion Koopmans, on behalf of the Dutch national COVID…
EPI_ISL_414428	hCoV-19/Netherlands/NoordBrabant_1/2020	Europe / Netherlands / Noord Brabant	2020-03-02	Dutch COVID-19 response team	Erasmus Medical Center	David Nieuwenhuijse, Bas Oude Munnink, Reina Sikkema, Claudia Schapendonk, Irina Chestakova, Anne van der Linden, Mark Pronk, Pascal Lexmond, Corien Swaan, Manon Haverkate, Madelief Mollers, Mart Stein, Sandra Kengne Kamga Mobou, Jeroen van Kampen, Jolanda Voermans, Aura Timen, Corine GeurtsvanKessel, Annemiek van der Eijk, Richard Molenkamp, Marion Koopmans, on behalf of the Dutch national COVID…
EPI_ISL_414429	hCoV-19/Netherlands/NoordBrabant_3/2020	Europe / Netherlands / Noord Brabant	2020-03-02	Dutch COVID-19 response team	Erasmus Medical Center	David Nieuwenhuijse, Bas Oude Munnink, Reina Sikkema, Claudia Schapendonk, Irina Chestakova, Anne van der Linden, Mark Pronk, Pascal Lexmond, Corien Swaan, Manon Haverkate, Madelief Mollers, Mart Stein, Sandra Kengne Kamga Mobou, Jeroen van Kampen, Jolanda Voermans, Aura Timen, Corine GeurtsvanKessel, Annemiek van der Eijk, Richard Molenkamp, Marion Koopmans, on behalf of the Dutch national COVID…
EPI_ISL_414433	hCoV-19/Netherlands/NoordHolland_1/2020	Europe / Netherlands / Noord Holland	2020-03-03	Dutch COVID-19 response team	Erasmus Medical Center	David Nieuwenhuijse, Bas Oude Munnink, Reina Sikkema, Claudia Schapendonk, Irina Chestakova, Anne van der Linden, Mark Pronk, Pascal Lexmond, Corien Swaan, Manon Haverkate, Madelief Mollers, Mart Stein, Sandra Kengne Kamga Mobou, Jeroen van Kampen, Jolanda Voermans, Aura Timen, Corine GeurtsvanKessel, Annemiek van der Eijk, Richard Molenkamp, Marion Koopmans, on behalf of the Dutch national COVID…
EPI_ISL_414434	hCoV-19/Netherlands/Overijssel_1/2020	Europe / Netherlands / Overijssel	2020-03-03	Dutch COVID-19 response team	Erasmus Medical Center	David Nieuwenhuijse, Bas Oude Munnink, Reina Sikkema, Claudia Schapendonk, Irina Chestakova, Anne van der Linden, Mark Pronk, Pascal Lexmond, Corien Swaan, Manon Haverkate, Madelief Mollers, Mart Stein, Sandra Kengne Kamga Mobou, Jeroen van Kampen, Jolanda Voermans, Aura Timen, Corine GeurtsvanKessel, Annemiek van der Eijk, Richard Molenkamp, Marion Koopmans, on behalf of the Dutch national COVID…
EPI_ISL_414435	hCoV-19/Netherlands/Utrecht_1/2020	Europe / Netherlands / Utrecht	2020-03-03	Dutch COVID-19 response team	Erasmus Medical Center	David Nieuwenhuijse, Bas Oude Munnink, Reina Sikkema, Claudia Schapendonk, Irina Chestakova, Anne van der Linden, Mark Pronk, Pascal Lexmond, Corien Swaan, Manon Haverkate, Madelief Mollers, Mart Stein, Sandra Kengne Kamga Mobou, Jeroen van Kampen, Jolanda Voermans, Aura Timen, Corine GeurtsvanKessel, Annemiek van der Eijk, Richard Molenkamp, Marion Koopmans, on behalf of the Dutch national COVID…
EPI_ISL_414436	hCoV-19/Netherlands/Utrecht_2/2020	Europe / Netherlands / Utrecht	2020-03-03	Dutch COVID-19 response team	Erasmus Medical Center	David Nieuwenhuijse, Bas Oude Munnink, Reina Sikkema, Claudia Schapendonk, Irina Chestakova, Anne van der Linden, Mark Pronk, Pascal Lexmond, Corien Swaan, Manon Haverkate, Madelief Mollers, Mart Stein, Sandra Kengne Kamga Mobou, Jeroen van Kampen, Jolanda Voermans, Aura Timen, Corine GeurtsvanKessel, Annemiek van der Eijk, Richard Molenkamp, Marion Koopmans, on behalf of the Dutch national COVID…
EPI_ISL_414437	hCoV-19/Netherlands/Utrecht_3/2020	Europe / Netherlands / Utrecht	2020-03-03	Dutch COVID-19 response team	Erasmus Medical Center	David Nieuwenhuijse, Bas Oude Munnink, Reina Sikkema, Claudia Schapendonk, Irina Chestakova, Anne van der Linden, Mark Pronk, Pascal Lexmond, Corien Swaan, Manon Haverkate, Madelief Mollers, Mart Stein, Sandra Kengne Kamga Mobou, Jeroen van Kampen, Jolanda Voermans, Aura Timen, Corine GeurtsvanKessel, Annemiek van der Eijk, Richard Molenkamp, Marion Koopmans, on behalf of the Dutch national COVID…
EPI_ISL_414438	hCoV-19/Netherlands/Utrecht_4/2020	Europe / Netherlands / Utrecht	2020-03-03	Dutch COVID-19 response team	Erasmus Medical Center	David Nieuwenhuijse, Bas Oude Munnink, Reina Sikkema, Claudia Schapendonk, Irina Chestakova, Anne van der Linden, Mark Pronk, Pascal Lexmond, Corien Swaan, Manon Haverkate, Madelief Mollers, Mart Stein, Sandra Kengne Kamga Mobou, Jeroen van Kampen, Jolanda Voermans, Aura Timen, Corine GeurtsvanKessel, Annemiek van der Eijk, Richard Molenkamp, Marion Koopmans, on behalf of the Dutch national COVID…
EPI_ISL_414439	hCoV-19/Netherlands/Utrecht_5/2020	Europe / Netherlands / Utrecht	2020-03-02	Dutch COVID-19 response team	Erasmus Medical Center	David Nieuwenhuijse, Bas Oude Munnink, Reina Sikkema, Claudia Schapendonk, Irina Chestakova, Anne van der Linden, Mark Pronk, Pascal Lexmond, Corien Swaan, Manon Haverkate, Madelief Mollers, Mart Stein, Sandra Kengne Kamga Mobou, Jeroen van Kampen, Jolanda Voermans, Aura Timen, Corine GeurtsvanKessel, Annemiek van der Eijk, Richard Molenkamp, Marion Koopmans, on behalf of the Dutch national COVID…
EPI_ISL_414440	hCoV-19/Netherlands/Utrecht_7/2020	Europe / Netherlands / Utrecht	2020-03-03	Dutch COVID-19 response team	Erasmus Medical Center	David Nieuwenhuijse, Bas Oude Munnink, Reina Sikkema, Claudia Schapendonk, Irina Chestakova, Anne van der Linden, Mark Pronk, Pascal Lexmond, Corien Swaan, Manon Haverkate, Madelief Mollers, Mart Stein, Sandra Kengne Kamga Mobou, Jeroen van Kampen, Jolanda Voermans, Aura Timen, Corine GeurtsvanKessel, Annemiek van der Eijk, Richard Molenkamp, Marion Koopmans, on behalf of the Dutch national COVID…
EPI_ISL_414441	hCoV-19/Netherlands/Utrecht_8/2020	Europe / Netherlands / Utrecht	2020-03-03	Dutch COVID-19 response team	Erasmus Medical Center	David Nieuwenhuijse, Bas Oude Munnink, Reina Sikkema, Claudia Schapendonk, Irina Chestakova, Anne van der Linden, Mark Pronk, Pascal Lexmond, Corien Swaan, Manon Haverkate, Madelief Mollers, Mart Stein, Sandra Kengne Kamga Mobou, Jeroen van Kampen, Jolanda Voermans, Aura Timen, Corine GeurtsvanKessel, Annemiek van der Eijk, Richard Molenkamp, Marion Koopmans, on behalf of the Dutch national COVID…
EPI_ISL_414442	hCoV-19/Netherlands/Utrecht_10/2020	Europe / Netherlands / Utrecht	2020-03-03	Dutch COVID-19 response team	Erasmus Medical Center	David Nieuwenhuijse, Bas Oude Munnink, Reina Sikkema, Claudia Schapendonk, Irina Chestakova, Anne van der Linden, Mark Pronk, Pascal Lexmond, Corien Swaan, Manon Haverkate, Madelief Mollers, Mart Stein, Sandra Kengne Kamga Mobou, Jeroen van Kampen, Jolanda Voermans, Aura Timen, Corine GeurtsvanKessel, Annemiek van der Eijk, Richard Molenkamp, Marion Koopmans, on behalf of the Dutch national COVID…
EPI_ISL_414443	hCoV-19/Netherlands/Utrecht_11/2020	Europe / Netherlands / Utrecht	2020-03-03	Dutch COVID-19 response team	Erasmus Medical Center	David Nieuwenhuijse, Bas Oude Munnink, Reina Sikkema, Claudia Schapendonk, Irina Chestakova, Anne van der Linden, Mark Pronk, Pascal Lexmond, Corien Swaan, Manon Haverkate, Madelief Mollers, Mart Stein, Sandra Kengne Kamga Mobou, Jeroen van Kampen, Jolanda Voermans, Aura Timen, Corine GeurtsvanKessel, Annemiek van der Eijk, Richard Molenkamp, Marion Koopmans, on behalf of the Dutch national COVID…
EPI_ISL_414444	hCoV-19/Netherlands/ZuidHolland_1/2020	Europe / Netherlands / Zuid Holland	2020-03-02	Dutch COVID-19 response team	Erasmus Medical Center	David Nieuwenhuijse, Bas Oude Munnink, Reina Sikkema, Claudia Schapendonk, Irina Chestakova, Anne van der Linden, Mark Pronk, Pascal Lexmond, Corien Swaan, Manon Haverkate, Madelief Mollers, Mart Stein, Sandra Kengne Kamga Mobou, Jeroen van Kampen, Jolanda Voermans, Aura Timen, Corine GeurtsvanKessel, Annemiek van der Eijk, Richard Molenkamp, Marion Koopmans, on behalf of the Dutch national COVID…
EPI_ISL_414445	hCoV-19/Netherlands/ZuidHolland_9/2020	Europe / Netherlands / Zuid Holland	2020-03-03	Dutch COVID-19 response team	Erasmus Medical Center	David Nieuwenhuijse, Bas Oude Munnink, Reina Sikkema, Claudia Schapendonk, Irina Chestakova, Anne van der Linden, Mark Pronk, Pascal Lexmond, Corien Swaan, Manon Haverkate, Madelief Mollers, Mart Stein, Sandra Kengne Kamga Mobou, Jeroen van Kampen, Jolanda Voermans, Aura Timen, Corine GeurtsvanKessel, Annemiek van der Eijk, Richard Molenkamp, Marion Koopmans, on behalf of the Dutch national COVID…
EPI_ISL_414446	hCoV-19/Netherlands/ZuidHolland_10/2020	Europe / Netherlands / Zuid Holland	2020-03-03	Dutch COVID-19 response team	Erasmus Medical Center	David Nieuwenhuijse, Bas Oude Munnink, Reina Sikkema, Claudia Schapendonk, Irina Chestakova, Anne van der Linden, Mark Pronk, Pascal Lexmond, Corien Swaan, Manon Haverkate, Madelief Mollers, Mart Stein, Sandra Kengne Kamga Mobou, Jeroen van Kampen, Jolanda Voermans, Aura Timen, Corine GeurtsvanKessel, Annemiek van der Eijk, Richard Molenkamp, Marion Koopmans, on behalf of the Dutch national COVID…
EPI_ISL_414448	hCoV-19/Netherlands/Limburg_5/2020	Europe / Netherlands / Limburg	2020-03-04	Dutch COVID-19 response team	Erasmus Medical Center	David Nieuwenhuijse, Bas Oude Munnink, Reina Sikkema, Claudia Schapendonk, Irina Chestakova, Anne van der Linden, Mark Pronk, Pascal Lexmond, Corien Swaan, Manon Haverkate, Madelief Mollers, Mart Stein, Sandra Kengne Kamga Mobou, Jeroen van Kampen, Jolanda Voermans, Aura Timen, Corine GeurtsvanKessel, Annemiek van der Eijk, Richard Molenkamp, Marion Koopmans, on behalf of the Dutch national COVID…
EPI_ISL_414449	hCoV-19/Netherlands/NoordBrabant_2/2020	Europe / Netherlands / Noord Brabant	2020-03-03	Dutch COVID-19 response team	Erasmus Medical Center	David Nieuwenhuijse, Bas Oude Munnink, Reina Sikkema, Claudia Schapendonk, Irina Chestakova, Anne van der Linden, Mark Pronk, Pascal Lexmond, Corien Swaan, Manon Haverkate, Madelief Mollers, Mart Stein, Sandra Kengne Kamga Mobou, Jeroen van Kampen, Jolanda Voermans, Aura Timen, Corine GeurtsvanKessel, Annemiek van der Eijk, Richard Molenkamp, Marion Koopmans, on behalf of the Dutch national COVID…
EPI_ISL_414451	hCoV-19/Netherlands/NoordBrabant_6/2020	Europe / Netherlands / Noord Brabant	2020-03-06	Dutch COVID-19 response team	Erasmus Medical Center	David Nieuwenhuijse, Bas Oude Munnink, Reina Sikkema, Claudia Schapendonk, Irina Chestakova, Anne van der Linden, Mark Pronk, Pascal Lexmond, Corien Swaan, Manon Haverkate, Madelief Mollers, Mart Stein, Sandra Kengne Kamga Mobou, Jeroen van Kampen, Jolanda Voermans, Aura Timen, Corine GeurtsvanKessel, Annemiek van der Eijk, Richard Molenkamp, Marion Koopmans, on behalf of the Dutch national COVID…
EPI_ISL_414454	hCoV-19/Netherlands/NoordBrabant_14/2020	Europe / Netherlands / Noord Brabant	2020-03-05	Dutch COVID-19 response team	Erasmus Medical Center	David Nieuwenhuijse, Bas Oude Munnink, Reina Sikkema, Claudia Schapendonk, Irina Chestakova, Anne van der Linden, Mark Pronk, Pascal Lexmond, Corien Swaan, Manon Haverkate, Madelief Mollers, Mart Stein, Sandra Kengne Kamga Mobou, Jeroen van Kampen, Jolanda Voermans, Aura Timen, Corine GeurtsvanKessel, Annemiek van der Eijk, Richard Molenkamp, Marion Koopmans, on behalf of the Dutch national COVID…
EPI_ISL_414456	hCoV-19/Netherlands/NoordBrabant_16/2020	Europe / Netherlands / Noord Brabant	2020-03-04	Dutch COVID-19 response team	Erasmus Medical Center	David Nieuwenhuijse, Bas Oude Munnink, Reina Sikkema, Claudia Schapendonk, Irina Chestakova, Anne van der Linden, Mark Pronk, Pascal Lexmond, Corien Swaan, Manon Haverkate, Madelief Mollers, Mart Stein, Sandra Kengne Kamga Mobou, Jeroen van Kampen, Jolanda Voermans, Aura Timen, Corine GeurtsvanKessel, Annemiek van der Eijk, Richard Molenkamp, Marion Koopmans, on behalf of the Dutch national COVID…
EPI_ISL_414457	hCoV-19/Netherlands/NoordBrabant_17/2020	Europe / Netherlands / Noord Brabant	2020-03-06	Dutch COVID-19 response team	Erasmus Medical Center	David Nieuwenhuijse, Bas Oude Munnink, Reina Sikkema, Claudia Schapendonk, Irina Chestakova, Anne van der Linden, Mark Pronk, Pascal Lexmond, Corien Swaan, Manon Haverkate, Madelief Mollers, Mart Stein, Sandra Kengne Kamga Mobou, Jeroen van Kampen, Jolanda Voermans, Aura Timen, Corine GeurtsvanKessel, Annemiek van der Eijk, Richard Molenkamp, Marion Koopmans, on behalf of the Dutch national COVID…
EPI_ISL_414460	hCoV-19/Netherlands/Overijssel_2/2020	Europe / Netherlands / Overijssel	2020-03-03	Dutch COVID-19 response team	Erasmus Medical Center	David Nieuwenhuijse, Bas Oude Munnink, Reina Sikkema, Claudia Schapendonk, Irina Chestakova, Anne van der Linden, Mark Pronk, Pascal Lexmond, Corien Swaan, Manon Haverkate, Madelief Mollers, Mart Stein, Sandra Kengne Kamga Mobou, Jeroen van Kampen, Jolanda Voermans, Aura Timen, Corine GeurtsvanKessel, Annemiek van der Eijk, Richard Molenkamp, Marion Koopmans, on behalf of the Dutch national COVID…
EPI_ISL_414461	hCoV-19/Netherlands/Utrecht_6/2020	Europe / Netherlands / Utrecht	2020-03-04	Dutch COVID-19 response team	Erasmus Medical Center	David Nieuwenhuijse, Bas Oude Munnink, Reina Sikkema, Claudia Schapendonk, Irina Chestakova, Anne van der Linden, Mark Pronk, Pascal Lexmond, Corien Swaan, Manon Haverkate, Madelief Mollers, Mart Stein, Sandra Kengne Kamga Mobou, Jeroen van Kampen, Jolanda Voermans, Aura Timen, Corine GeurtsvanKessel, Annemiek van der Eijk, Richard Molenkamp, Marion Koopmans, on behalf of the Dutch national COVID…
EPI_ISL_414463	hCoV-19/Netherlands/Utrecht_13/2020	Europe / Netherlands / Utrecht	2020-03-04	Dutch COVID-19 response team	Erasmus Medical Center	David Nieuwenhuijse, Bas Oude Munnink, Reina Sikkema, Claudia Schapendonk, Irina Chestakova, Anne van der Linden, Mark Pronk, Pascal Lexmond, Corien Swaan, Manon Haverkate, Madelief Mollers, Mart Stein, Sandra Kengne Kamga Mobou, Jeroen van Kampen, Jolanda Voermans, Aura Timen, Corine GeurtsvanKessel, Annemiek van der Eijk, Richard Molenkamp, Marion Koopmans, on behalf of the Dutch national COVID…
EPI_ISL_414464	hCoV-19/Netherlands/Utrecht_14/2020	Europe / Netherlands / Utrecht	2020-03-04	Dutch COVID-19 response team	Erasmus Medical Center	David Nieuwenhuijse, Bas Oude Munnink, Reina Sikkema, Claudia Schapendonk, Irina Chestakova, Anne van der Linden, Mark Pronk, Pascal Lexmond, Corien Swaan, Manon Haverkate, Madelief Mollers, Mart Stein, Sandra Kengne Kamga Mobou, Jeroen van Kampen, Jolanda Voermans, Aura Timen, Corine GeurtsvanKessel, Annemiek van der Eijk, Richard Molenkamp, Marion Koopmans, on behalf of the Dutch national COVID…
EPI_ISL_414468	hCoV-19/Netherlands/ZuidHolland_8/2020	Europe / Netherlands / Zuid Holland	2020-03-06	Dutch COVID-19 response team	Erasmus Medical Center	David Nieuwenhuijse, Bas Oude Munnink, Reina Sikkema, Claudia Schapendonk, Irina Chestakova, Anne van der Linden, Mark Pronk, Pascal Lexmond, Corien Swaan, Manon Haverkate, Madelief Mollers, Mart Stein, Sandra Kengne Kamga Mobou, Jeroen van Kampen, Jolanda Voermans, Aura Timen, Corine GeurtsvanKessel, Annemiek van der Eijk, Richard Molenkamp, Marion Koopmans, on behalf of the Dutch national COVID…
EPI_ISL_414469	hCoV-19/Netherlands/ZuidHolland_11/2020	Europe / Netherlands / Zuid Holland	2020-03-04	Dutch COVID-19 response team	Erasmus Medical Center	David Nieuwenhuijse, Bas Oude Munnink, Reina Sikkema, Claudia Schapendonk, Irina Chestakova, Anne van der Linden, Mark Pronk, Pascal Lexmond, Corien Swaan, Manon Haverkate, Madelief Mollers, Mart Stein, Sandra Kengne Kamga Mobou, Jeroen van Kampen, Jolanda Voermans, Aura Timen, Corine GeurtsvanKessel, Annemiek van der Eijk, Richard Molenkamp, Marion Koopmans, on behalf of the Dutch national COVID…
EPI_ISL_414470	hCoV-19/Netherlands/ZuidHolland_13/2020	Europe / Netherlands / Zuid Holland	2020-03-06	Dutch COVID-19 response team	Erasmus Medical Center	David Nieuwenhuijse, Bas Oude Munnink, Reina Sikkema, Claudia Schapendonk, Irina Chestakova, Anne van der Linden, Mark Pronk, Pascal Lexmond, Corien Swaan, Manon Haverkate, Madelief Mollers, Mart Stein, Sandra Kengne Kamga Mobou, Jeroen van Kampen, Jolanda Voermans, Aura Timen, Corine GeurtsvanKessel, Annemiek van der Eijk, Richard Molenkamp, Marion Koopmans, on behalf of the Dutch national COVID…
EPI_ISL_414471	hCoV-19/Netherlands/ZuidHolland_14/2020	Europe / Netherlands / Zuid Holland	2020-03-05	Dutch COVID-19 response team	Erasmus Medical Center	David Nieuwenhuijse, Bas Oude Munnink, Reina Sikkema, Claudia Schapendonk, Irina Chestakova, Anne van der Linden, Mark Pronk, Pascal Lexmond, Corien Swaan, Manon Haverkate, Madelief Mollers, Mart Stein, Sandra Kengne Kamga Mobou, Jeroen van Kampen, Jolanda Voermans, Aura Timen, Corine GeurtsvanKessel, Annemiek van der Eijk, Richard Molenkamp, Marion Koopmans, on behalf of the Dutch national COVID…
EPI_ISL_414476	hCoV-19/USA/NY1-PV08001/2020	North America / USA / New York	2020-02-29	MSHS Clinical Microbiology Laboratories	MSHS Pathogen Surveillance Program	Gopi Patel, Emilia Sordillo, Melissa Gitman, Alberto Paniz-mondolfi, Matthew Hernandez, Shelcie Fabre, Jose Polanco, Ana Sylvia Gonzalez-Reiche, Zenab Khan, Nancy Francoeur, Melissa Smith, Robert Sebra, Lisa Miorin, Wen-chun Liu, Randy Albrecht, Judith Aberg, Florian Krammer, Adolfo Garcia-Sarstre, Viviana Simon, Harm van Bakel
EPI_ISL_414497	hCoV-19/Germany/NRW-02-1/2020	Europe / Germany / North Rhine Westphalia / Heinsberg District	2020-02-25	Center of Medical Microbiology, Virology, and Hospital Hygiene, University of Duesseldorf	Center of Medical Microbiology, Virology, and Hospital Hygiene, University of Duesseldorf	Ortwin Adams, Marcel Andree, Alexander Dilthey, Torsten Feldt, Sandra Hauka, Torsten Houwaart, Björn-Erik Jensen, Detlef Kindgen-Milles, Malte Kohns Vasconcelos, Klaus Pfeffer, Tina Senff, Daniel Strelow, Jörg Timm, Andreas Walker, Tobias Wienemann
EPI_ISL_414499	hCoV-19/Germany/NRW-04/2020	Europe / Germany / North Rhine Westphalia / Heinsberg District	2020-02-26	Center of Medical Microbiology, Virology, and Hospital Hygiene, University of Duesseldorf	Center of Medical Microbiology, Virology, and Hospital Hygiene, University of Duesseldorf	Ortwin Adams, Marcel Andree, Alexander Dilthey, Torsten Feldt, Sandra Hauka, Torsten Houwaart, Björn-Erik Jensen, Detlef Kindgen-Milles, Malte Kohns Vasconcelos, Klaus Pfeffer, Tina Senff, Daniel Strelow, Jörg Timm, Andreas Walker, Tobias Wienemann
EPI_ISL_414545	hCoV-19/Netherlands/NoordBrabant_36/2020	Europe / Netherlands / Noord Brabant	2020-03-03	Dutch COVID-19 response team	Erasmus Medical Center	David Nieuwenhuijse, Bas Oude Munnink, Reina Sikkema, Claudia Schapendonk, Irina Chestakova, Anne van der Linden, Mark Pronk, Pascal Lexmond, Corien Swaan, Manon Haverkate, Madelief Mollers, Mart Stein, Sandra Kengne Kamga Mobou, Jeroen van Kampen, Jolanda Voermans, Aura Timen, Corine GeurtsvanKessel, Annemiek van der Eijk, Richard Molenkamp, Marion Koopmans, on behalf of the Dutch national COVID…
EPI_ISL_414548	hCoV-19/Netherlands/NoordBrabant_39/2020	Europe / Netherlands / Noord Brabant	2020-03-04	Dutch COVID-19 response team	Erasmus Medical Center	David Nieuwenhuijse, Bas Oude Munnink, Reina Sikkema, Claudia Schapendonk, Irina Chestakova, Anne van der Linden, Mark Pronk, Pascal Lexmond, Corien Swaan, Manon Haverkate, Madelief Mollers, Mart Stein, Sandra Kengne Kamga Mobou, Jeroen van Kampen, Jolanda Voermans, Aura Timen, Corine GeurtsvanKessel, Annemiek van der Eijk, Richard Molenkamp, Marion Koopmans, on behalf of the Dutch national COVID…
EPI_ISL_414549	hCoV-19/Netherlands/NoordHolland_2/2020	Europe / Netherlands / Noord Holland	2020-03-03	Dutch COVID-19 response team	Erasmus Medical Center	David Nieuwenhuijse, Bas Oude Munnink, Reina Sikkema, Claudia Schapendonk, Irina Chestakova, Anne van der Linden, Mark Pronk, Pascal Lexmond, Corien Swaan, Manon Haverkate, Madelief Mollers, Mart Stein, Sandra Kengne Kamga Mobou, Jeroen van Kampen, Jolanda Voermans, Aura Timen, Corine GeurtsvanKessel, Annemiek van der Eijk, Richard Molenkamp, Marion Koopmans, on behalf of the Dutch national COVID…
EPI_ISL_414554	hCoV-19/Netherlands/Utrecht_15/2020	Europe / Netherlands / Utrecht	2020-03-08	Dutch COVID-19 response team	Erasmus Medical Center	David Nieuwenhuijse, Bas Oude Munnink, Reina Sikkema, Claudia Schapendonk, Irina Chestakova, Anne van der Linden, Mark Pronk, Pascal Lexmond, Corien Swaan, Manon Haverkate, Madelief Mollers, Mart Stein, Sandra Kengne Kamga Mobou, Jeroen van Kampen, Jolanda Voermans, Aura Timen, Corine GeurtsvanKessel, Annemiek van der Eijk, Richard Molenkamp, Marion Koopmans, on behalf of the Dutch national COVID…
EPI_ISL_414555	hCoV-19/Netherlands/Utrecht_16/2020	Europe / Netherlands / Utrecht	2020-03-08	Dutch COVID-19 response team	Erasmus Medical Center	David Nieuwenhuijse, Bas Oude Munnink, Reina Sikkema, Claudia Schapendonk, Irina Chestakova, Anne van der Linden, Mark Pronk, Pascal Lexmond, Corien Swaan, Manon Haverkate, Madelief Mollers, Mart Stein, Sandra Kengne Kamga Mobou, Jeroen van Kampen, Jolanda Voermans, Aura Timen, Corine GeurtsvanKessel, Annemiek van der Eijk, Richard Molenkamp, Marion Koopmans, on behalf of the Dutch national COVID…
EPI_ISL_414556	hCoV-19/Netherlands/ZuidHolland_2/2020	Europe / Netherlands / Zuid Holland	2020-03-06	Dutch COVID-19 response team	Erasmus Medical Center	David Nieuwenhuijse, Bas Oude Munnink, Reina Sikkema, Claudia Schapendonk, Irina Chestakova, Anne van der Linden, Mark Pronk, Pascal Lexmond, Corien Swaan, Manon Haverkate, Madelief Mollers, Mart Stein, Sandra Kengne Kamga Mobou, Jeroen van Kampen, Jolanda Voermans, Aura Timen, Corine GeurtsvanKessel, Annemiek van der Eijk, Richard Molenkamp, Marion Koopmans, on behalf of the Dutch national COVID…
EPI_ISL_414557	hCoV-19/Netherlands/ZuidHolland_15/2020	Europe / Netherlands / Zuid Holland	2020-03-08	Dutch COVID-19 response team	Erasmus Medical Center	David Nieuwenhuijse, Bas Oude Munnink, Reina Sikkema, Claudia Schapendonk, Irina Chestakova, Anne van der Linden, Mark Pronk, Pascal Lexmond, Corien Swaan, Manon Haverkate, Madelief Mollers, Mart Stein, Sandra Kengne Kamga Mobou, Jeroen van Kampen, Jolanda Voermans, Aura Timen, Corine GeurtsvanKessel, Annemiek van der Eijk, Richard Molenkamp, Marion Koopmans, on behalf of the Dutch national COVID…
EPI_ISL_414558	hCoV-19/Netherlands/ZuidHolland_16/2020	Europe / Netherlands / Zuid Holland	2020-03-06	Dutch COVID-19 response team	Erasmus Medical Center	David Nieuwenhuijse, Bas Oude Munnink, Reina Sikkema, Claudia Schapendonk, Irina Chestakova, Anne van der Linden, Mark Pronk, Pascal Lexmond, Corien Swaan, Manon Haverkate, Madelief Mollers, Mart Stein, Sandra Kengne Kamga Mobou, Jeroen van Kampen, Jolanda Voermans, Aura Timen, Corine GeurtsvanKessel, Annemiek van der Eijk, Richard Molenkamp, Marion Koopmans, on behalf of the Dutch national COVID…
EPI_ISL_414559	hCoV-19/Netherlands/ZuidHolland_17/2020	Europe / Netherlands / Zuid Holland	2020-03-07	Dutch COVID-19 response team	Erasmus Medical Center	David Nieuwenhuijse, Bas Oude Munnink, Reina Sikkema, Claudia Schapendonk, Irina Chestakova, Anne van der Linden, Mark Pronk, Pascal Lexmond, Corien Swaan, Manon Haverkate, Madelief Mollers, Mart Stein, Sandra Kengne Kamga Mobou, Jeroen van Kampen, Jolanda Voermans, Aura Timen, Corine GeurtsvanKessel, Annemiek van der Eijk, Richard Molenkamp, Marion Koopmans, on behalf of the Dutch national COVID…
EPI_ISL_414560	hCoV-19/Netherlands/ZuidHolland_18/2020	Europe / Netherlands / Zuid Holland	2020-03-03	Dutch COVID-19 response team	Erasmus Medical Center	David Nieuwenhuijse, Bas Oude Munnink, Reina Sikkema, Claudia Schapendonk, Irina Chestakova, Anne van der Linden, Mark Pronk, Pascal Lexmond, Corien Swaan, Manon Haverkate, Madelief Mollers, Mart Stein, Sandra Kengne Kamga Mobou, Jeroen van Kampen, Jolanda Voermans, Aura Timen, Corine GeurtsvanKessel, Annemiek van der Eijk, Richard Molenkamp, Marion Koopmans, on behalf of the Dutch national COVID…
EPI_ISL_414561	hCoV-19/Netherlands/ZuidHolland_19/2020	Europe / Netherlands / Zuid Holland	2020-03-05	Dutch COVID-19 response team	Erasmus Medical Center	David Nieuwenhuijse, Bas Oude Munnink, Reina Sikkema, Claudia Schapendonk, Irina Chestakova, Anne van der Linden, Mark Pronk, Pascal Lexmond, Corien Swaan, Manon Haverkate, Madelief Mollers, Mart Stein, Sandra Kengne Kamga Mobou, Jeroen van Kampen, Jolanda Voermans, Aura Timen, Corine GeurtsvanKessel, Annemiek van der Eijk, Richard Molenkamp, Marion Koopmans, on behalf of the Dutch national COVID…
EPI_ISL_414562	hCoV-19/Netherlands/ZuidHolland_20/2020	Europe / Netherlands / Zuid Holland	2020-03-03	Dutch COVID-19 response team	Erasmus Medical Center	David Nieuwenhuijse, Bas Oude Munnink, Reina Sikkema, Claudia Schapendonk, Irina Chestakova, Anne van der Linden, Mark Pronk, Pascal Lexmond, Corien Swaan, Manon Haverkate, Madelief Mollers, Mart Stein, Sandra Kengne Kamga Mobou, Jeroen van Kampen, Jolanda Voermans, Aura Timen, Corine GeurtsvanKessel, Annemiek van der Eijk, Richard Molenkamp, Marion Koopmans, on behalf of the Dutch national COVID…
EPI_ISL_414564	hCoV-19/Netherlands/ZuidHolland_22/2020	Europe / Netherlands / Zuid Holland	2020-03-08	Dutch COVID-19 response team	Erasmus Medical Center	David Nieuwenhuijse, Bas Oude Munnink, Reina Sikkema, Claudia Schapendonk, Irina Chestakova, Anne van der Linden, Mark Pronk, Pascal Lexmond, Corien Swaan, Manon Haverkate, Madelief Mollers, Mart Stein, Sandra Kengne Kamga Mobou, Jeroen van Kampen, Jolanda Voermans, Aura Timen, Corine GeurtsvanKessel, Annemiek van der Eijk, Richard Molenkamp, Marion Koopmans, on behalf of the Dutch national COVID…
EPI_ISL_414566	hCoV-19/Netherlands/ZuidHolland_24/2020	Europe / Netherlands / Zuid Holland	2020-03-06	Dutch COVID-19 response team	Erasmus Medical Center	David Nieuwenhuijse, Bas Oude Munnink, Reina Sikkema, Claudia Schapendonk, Irina Chestakova, Anne van der Linden, Mark Pronk, Pascal Lexmond, Corien Swaan, Manon Haverkate, Madelief Mollers, Mart Stein, Sandra Kengne Kamga Mobou, Jeroen van Kampen, Jolanda Voermans, Aura Timen, Corine GeurtsvanKessel, Annemiek van der Eijk, Richard Molenkamp, Marion Koopmans, on behalf of the Dutch national COVID…
EPI_ISL_414577	hCoV-19/Chile/Talca-1/2020	South America / Chile / Talca	2020-03-02	Hospital de Talca, Chile	Instituto de Salud Publica de Chile	Andrés E. Castillo, Bárbara Parra, Paz Tapia, Alejandra Acevedo, Jaime Lagos, Winston Andrade, Loredana Arata, Gabriel Leal, Gisselle Barra, Carolina Tambley, Javier Tognarelli, Patricia Bustos, Soledad Ulloa, Rodrigo Fasce, Jorge Fernández.
EPI_ISL_414578	hCoV-19/Chile/Talca-2/2020	South America / Chile / Talca	2020-03-04	Hospital de Talca, Chile	Instituto de Salud Publica de Chile	Andrés E. Castillo, Bárbara Parra, Paz Tapia, Alejandra Acevedo, Jaime Lagos, Winston Andrade, Loredana Arata, Gabriel Leal, Gisselle Barra, Carolina Tambley, Javier Tognarelli, Patricia Bustos, Soledad Ulloa, Rodrigo Fasce, Jorge Fernández.
EPI_ISL_414579	hCoV-19/Chile/Santiago-1/2020	South America / Chile / Santiago	2020-03-03	Clinica Alemana de Santiago, Chile	Instituto de Salud Publica de Chile	Andrés E. Castillo, Bárbara Parra, Paz Tapia, Alejandra Acevedo, Jaime Lagos, Winston Andrade, Loredana Arata, Gabriel Leal, Gisselle Barra, Carolina Tambley, Javier Tognarelli, Patricia Bustos, Soledad Ulloa, Rodrigo Fasce, Jorge Fernández.
EPI_ISL_414580	hCoV-19/Chile/Santiago-2/2020	South America / Chile / Santiago	2020-03-05	Clinica Santa Maria, Santiago, Chile	Instituto de Salud Publica de Chile	Andrés E. Castillo, Bárbara Parra, Paz Tapia, Alejandra Acevedo, Jaime Lagos, Winston Andrade, Loredana Arata, Gabriel Leal, Gisselle Barra, Carolina Tambley, Javier Tognarelli, Patricia Bustos, Soledad Ulloa, Rodrigo Fasce, Jorge Fernández.
EPI_ISL_414586	hCoV-19/Ireland/Limerick-19934/2020	Europe / Ireland / Limerick	2020-03-03	UCD National Virus Reference Laboratory	UCD National Virus Reference Laboratory	Michael Carr, Gabriel Gonzalez, Jonathan Dean, Suzie Coughlan, Alison Murphy, Kevin Byrne, Ken Wolfe, Jeff Connell, Brendan Loftus, Cillian F De Gascun
EPI_ISL_414587	hCoV-19/Ireland/Limerick-19935/2020	Europe / Ireland / Limerick	2020-03-03	UCD National Virus Reference Laboratory	UCD National Virus Reference Laboratory	Michael Carr, Gabriel Gonzalez, Jonathan Dean, Suzie Coughlan, Alison Murphy, Kevin Byrne, Ken Wolfe, Jeff Connell, Brendan Loftus, Cillian F De Gascun
EPI_ISL_414589	hCoV-19/USA/MN2-MDH2/2020	North America / USA / Minnesota	2020-03-07	Minnesota Department of Health, Public Health Laboratory	Minnesota Department of Health, Public Health Laboratory	Matt Plumb, Jake Garfin and Xiong Wang
EPI_ISL_414590	hCoV-19/USA/MN3-MDH3/2020	North America / USA / Minnesota	2020-03-09	Minnesota Department of Health, Public Health Laboratory	Minnesota Department of Health, Public Health Laboratory	Matt Plumb, Jake Garfin and Xiong Wang
EPI_ISL_414593	hCoV-19/USA/WA-UW24/2020	North America / USA / Washington / Kirkland	2020-03-05	UW Virology Lab	UW Virology Lab	Pavitra Roychoudhury, Hong Xie, Keith Jerome, Alexander Greninger
EPI_ISL_414598	hCoV-19/Spain/Valencia3/2020	Europe / Spain / Comunitat Valenciana / Valencia	2020-03-05	Servicio Microbiologia, Hospital Clinico Universitario, Valencia	Sequencing and Bioinformatics Service and Molecular Epidemiology Research Group. FISABIO-Public Health.	David Navarro, Maria Alma Bracho, Giuseppe D'Auria, Griselda De Marco, Neris Garcia-Gonzalez, Fernando Gonzalez-Candelas
EPI_ISL_415041	hCoV-19/Wales/PHW04/2020	Europe / United Kingdom / Wales	2020-03-07	Wales Specialist Virology Centre	Public Health Wales Microbiology Cardiff	Catherine Moore, Joanne Watkins, Sally Corden, Tom Connor
EPI_ISL_415700	hCoV-19/Switzerland/GE1402/2020	Europe / Switzerland	2020-02-28	Hôpitaux universitaires de Genève Laboratoire de Virologie	Hôpitaux universitaires de Genève Laboratoire de Virologie	Laubscher F.
EPI_ISL_415701	hCoV-19/Switzerland/BS0914/2020	Europe / Switzerland	2020-03-02	Hôpitaux universitaires de Genève Laboratoire de Virologie	Hôpitaux universitaires de Genève Laboratoire de Virologie	Laubscher F.
EPI_ISL_415702	hCoV-19/Switzerland/SZ1417/2020	Europe / Switzerland	2020-03-02	Hôpitaux universitaires de Genève Laboratoire de Virologie	Hôpitaux universitaires de Genève Laboratoire de Virologie	Laubscher F.
EPI_ISL_415703	hCoV-19/Switzerland/TI2045/2020	Europe / Switzerland	2020-03-01	Hôpitaux universitaires de Genève Laboratoire de Virologie	Hôpitaux universitaires de Genève Laboratoire de Virologie	Laubscher F.
EPI_ISL_415704	hCoV-19/Switzerland/BE2536/2020	Europe / Switzerland	2020-03-04	Hôpitaux universitaires de Genève Laboratoire de Virologie	Hôpitaux universitaires de Genève Laboratoire de Virologie	Laubscher F.
EPI_ISL_415705	hCoV-19/Switzerland/GE4135/2020	Europe / Switzerland	2020-03-06	Hôpitaux universitaires de Genève Laboratoire de Virologie	Hôpitaux universitaires de Genève Laboratoire de Virologie	Laubscher F.
EPI_ISL_415706	hCoV-19/Switzerland/GE06207/2020	Europe / Switzerland	2020-03-06	Hôpitaux universitaires de Genève Laboratoire de Virologie	Hôpitaux universitaires de Genève Laboratoire de Virologie	Laubscher F.
EPI_ISL_415707	hCoV-19/Switzerland/GE6679/2020	Europe / Switzerland	2020-03-08	Hôpitaux universitaires de Genève Laboratoire de Virologie	Hôpitaux universitaires de Genève Laboratoire de Virologie	Laubscher F.
EPI_ISL_415708	hCoV-19/Switzerland/GE4984/2020	Europe / Switzerland	2020-03-07	Hôpitaux universitaires de Genève Laboratoire de Virologie	Hôpitaux universitaires de Genève Laboratoire de Virologie	Laubscher F.
EPI_ISL_415709	hCoV-19/Hangzhou/ZJU-01/2020	Asia / China / Hangzhou	2020-01-25	State Key Laboratory for Diagnosis and Treatment of Infectious Diseases, National Clinical Research Center for Infectious Diseases, First Affiliated Hospital, Zhejiang University School of Medicine, Hangzhou, China. 310003	State Key Laboratory for Diagnosis and Treatment of Infectious Diseases, National Clinical Research Center for Infectious Diseases, First Affiliated Hospital, Zhejiang University School of Medicine, Hangzhou, China. 310003	Hangping Yao, Nanping Wu, Chao Jiang, Xiangyun Lu, Linfang Cheng, Fumin Liu, Zhigang Wu, Haibo Wu, Changzhong Jin, Min Zheng, Lanjuan Li
EPI_ISL_415711	hCoV-19/Hangzhou/ZJU-05/2020	Asia / China / Hangzhou	2020-01-22	State Key Laboratory for Diagnosis and Treatment of Infectious Diseases, National Clinical Research Center for Infectious Diseases, First Affiliated Hospital, Zhejiang University School of Medicine, Hangzhou, China. 310003	State Key Laboratory for Diagnosis and Treatment of Infectious Diseases, National Clinical Research Center for Infectious Diseases, First Affiliated Hospital, Zhejiang University School of Medicine, Hangzhou, China. 310003	Hangping Yao, Nanping Wu, Chao Jiang, Xiangyun Lu, Linfang Cheng, Fumin Liu, Zhigang Wu, Haibo Wu, Changzhong Jin, Min Zheng, Lanjuan Li
EPI_ISL_415741	hCoV-19/Taiwan/CGMH-CGU-03/2020	Asia / Taiwan / Taoyuan	2020-02-26	Laboratory Medicine	Department of Laboratory Medicine, Lin-Kou Chang Gung Memorial Hospital, Taoyuan, Taiwan	Kuo-Chien Tsao, Yu-Nong Gong, Shu-Li Yang, Yi-Chun Liu, Chung-Guei Huang, Po-Wei Huang, Mei-Jen Hsiao, Cheng-Ta Yang, Cheng-Hsun Chiu, Chi-Hsien Huang, Kuang-Tso Le, Shu-Min Lin, Peng-Nien Huang, Kuo-Ming Lee, Guang-Wu Chen, Shin-Ru Shih
EPI_ISL_415742	hCoV-19/Taiwan/CGMH-CGU-04/2020	Asia / Taiwan / Taoyuan	2020-02-27	Laboratory Medicine	Department of Laboratory Medicine, Lin-Kou Chang Gung Memorial Hospital, Taoyuan, Taiwan	Kuo-Chien Tsao, Yu-Nong Gong, Shu-Li Yang, Yi-Chun Liu, Chung-Guei Huang, Po-Wei Huang, Mei-Jen Hsiao, Cheng-Ta Yang, Cheng-Hsun Chiu, Chi-Hsien Huang, Kuang-Tso Le, Shu-Min Lin, Peng-Nien Huang, Kuo-Ming Lee, Guang-Wu Chen, Shin-Ru Shih
EPI_ISL_415743	hCoV-19/Taiwan/CGMH-CGU-05/2020	Asia / Taiwan / Taoyuan	2020-02-27	Laboratory Medicine	Department of Laboratory Medicine, Lin-Kou Chang Gung Memorial Hospital, Taoyuan, Taiwan	Kuo-Chien Tsao, Yu-Nong Gong, Shu-Li Yang, Yi-Chun Liu, Chung-Guei Huang, Po-Wei Huang, Mei-Jen Hsiao, Cheng-Ta Yang, Cheng-Hsun Chiu, Chi-Hsien Huang, Kuang-Tso Le, Shu-Min Lin, Peng-Nien Huang, Kuo-Ming Lee, Guang-Wu Chen, Shin-Ru Shih
EPI_ISL_415787	hCoV-19/Peru/010/2020	South America / Peru / Lima	2020-03-10	Laboratorio de Referencia Nacional de Virus Respiratorio. Instituto Nacional de Salud. Peru	Laboratorio de Referencia Nacional de Biotecnologia y Biologia Molecular.Instituto Nacional de Salud.Peru	Carlos Padilla Rojas, Priscila Lope Pari, Karolyn Vega Chozo, Johanna Balbuena Torres, Omar Caceres Rey, Hemri Bailon Calderon, Maribel Huaringa Nuñez, Nancy Rojas Serrano
EPI_ISL_416316	hCoV-19/Shanghai/SH0002/2020	Asia / China / Shanghai	2020-01-25	Shanghai Public Health Clinical Center, Shanghai Medical College, Fudan University	National Research Center for Translational Medicine (Shanghai), Ruijin Hospital affiliated to Shanghai Jiao Tong University School of Medicine & Shanghai Public Health Clinical Center	Shengyue Wang, Xiaonan Zhang, Gang Lu, Yun Tan, Yun Ling, Hongzhou Lu, Saijuan Chen
EPI_ISL_416317	hCoV-19/Shanghai/SH0003/2020	Asia / China / Shanghai	2020-01-25	Shanghai Public Health Clinical Center, Shanghai Medical College, Fudan University	National Research Center for Translational Medicine (Shanghai), Ruijin Hospital affiliated to Shanghai Jiao Tong University School of Medicine & Shanghai Public Health Clinical Center	Shengyue Wang, Xiaonan Zhang, Gang Lu, Yun Tan, Yun Ling, Hongzhou Lu, Saijuan Chen
EPI_ISL_416318	hCoV-19/Shanghai/SH0004/2020	Asia / China / Shanghai	2020-01-28	Shanghai Public Health Clinical Center, Shanghai Medical College, Fudan University	National Research Center for Translational Medicine (Shanghai), Ruijin Hospital affiliated to Shanghai Jiao Tong University School of Medicine & Shanghai Public Health Clinical Center	Shengyue Wang, Xiaonan Zhang, Gang Lu, Yun Tan, Yun Ling, Hongzhou Lu, Saijuan Chen
EPI_ISL_416319	hCoV-19/Shanghai/SH0005/2020	Asia / China / Shanghai	2020-01-28	Shanghai Public Health Clinical Center, Shanghai Medical College, Fudan University	National Research Center for Translational Medicine (Shanghai), Ruijin Hospital affiliated to Shanghai Jiao Tong University School of Medicine & Shanghai Public Health Clinical Center	Shengyue Wang, Xiaonan Zhang, Gang Lu, Yun Tan, Yun Ling, Hongzhou Lu, Saijuan Chen
EPI_ISL_416320	hCoV-19/Shanghai/SH0007/2020	Asia / China / Shanghai	2020-01-28	Shanghai Public Health Clinical Center, Shanghai Medical College, Fudan University	National Research Center for Translational Medicine (Shanghai), Ruijin Hospital affiliated to Shanghai Jiao Tong University School of Medicine & Shanghai Public Health Clinical Center	Shengyue Wang, Xiaonan Zhang, Gang Lu, Yun Tan, Yun Ling, Hongzhou Lu, Saijuan Chen
EPI_ISL_416321	hCoV-19/Shanghai/SH0008/2020	Asia / China / Shanghai	2020-01-28	Shanghai Public Health Clinical Center, Shanghai Medical College, Fudan University	National Research Center for Translational Medicine (Shanghai), Ruijin Hospital affiliated to Shanghai Jiao Tong University School of Medicine & Shanghai Public Health Clinical Center	Shengyue Wang, Xiaonan Zhang, Gang Lu, Yun Tan, Yun Ling, Hongzhou Lu, Saijuan Chen
EPI_ISL_416322	hCoV-19/Shanghai/SH0009/2020	Asia / China / Shanghai	2020-01-29	Shanghai Public Health Clinical Center, Shanghai Medical College, Fudan University	National Research Center for Translational Medicine (Shanghai), Ruijin Hospital affiliated to Shanghai Jiao Tong University School of Medicine & Shanghai Public Health Clinical Center	Shengyue Wang, Xiaonan Zhang, Gang Lu, Yun Tan, Yun Ling, Hongzhou Lu, Saijuan Chen
EPI_ISL_416323	hCoV-19/Shanghai/SH0010/2020	Asia / China / Shanghai	2020-01-29	Shanghai Public Health Clinical Center, Shanghai Medical College, Fudan University	National Research Center for Translational Medicine (Shanghai), Ruijin Hospital affiliated to Shanghai Jiao Tong University School of Medicine & Shanghai Public Health Clinical Center	Shengyue Wang, Xiaonan Zhang, Gang Lu, Yun Tan, Yun Ling, Hongzhou Lu, Saijuan Chen
EPI_ISL_416324	hCoV-19/Shanghai/SH0011/2020	Asia / China / Shanghai	2020-01-29	Shanghai Public Health Clinical Center, Shanghai Medical College, Fudan University	National Research Center for Translational Medicine (Shanghai), Ruijin Hospital affiliated to Shanghai Jiao Tong University School of Medicine & Shanghai Public Health Clinical Center	Shengyue Wang, Xiaonan Zhang, Gang Lu, Yun Tan, Yun Ling, Hongzhou Lu, Saijuan Chen
EPI_ISL_416325	hCoV-19/Shanghai/SH0012/2020	Asia / China / Shanghai	2020-02-02	Shanghai Public Health Clinical Center, Shanghai Medical College, Fudan University	National Research Center for Translational Medicine (Shanghai), Ruijin Hospital affiliated to Shanghai Jiao Tong University School of Medicine & Shanghai Public Health Clinical Center	Shengyue Wang, Xiaonan Zhang, Gang Lu, Yun Tan, Yun Ling, Hongzhou Lu, Saijuan Chen
EPI_ISL_416326	hCoV-19/Shanghai/SH0013/2020	Asia / China / Shanghai	2020-01-30	Shanghai Public Health Clinical Center, Shanghai Medical College, Fudan University	National Research Center for Translational Medicine (Shanghai), Ruijin Hospital affiliated to Shanghai Jiao Tong University School of Medicine & Shanghai Public Health Clinical Center	Shengyue Wang, Xiaonan Zhang, Gang Lu, Yun Tan, Yun Ling, Hongzhou Lu, Saijuan Chen
EPI_ISL_416329	hCoV-19/Shanghai/SH0020/2020	Asia / China / Shanghai	2020-02-01	Shanghai Public Health Clinical Center, Shanghai Medical College, Fudan University	National Research Center for Translational Medicine (Shanghai), Ruijin Hospital affiliated to Shanghai Jiao Tong University School of Medicine & Shanghai Public Health Clinical Center	Shengyue Wang, Xiaonan Zhang, Gang Lu, Yun Tan, Yun Ling, Hongzhou Lu, Saijuan Chen
EPI_ISL_416330	hCoV-19/Shanghai/SH0021/2020	Asia / China / Shanghai	2020-02-02	Shanghai Public Health Clinical Center, Shanghai Medical College, Fudan University	National Research Center for Translational Medicine (Shanghai), Ruijin Hospital affiliated to Shanghai Jiao Tong University School of Medicine & Shanghai Public Health Clinical Center	Shengyue Wang, Xiaonan Zhang, Gang Lu, Yun Tan, Yun Ling, Hongzhou Lu, Saijuan Chen
EPI_ISL_416331	hCoV-19/Shanghai/SH0022/2020	Asia / China / Shanghai	2020-01-30	Shanghai Public Health Clinical Center, Shanghai Medical College, Fudan University	National Research Center for Translational Medicine (Shanghai), Ruijin Hospital affiliated to Shanghai Jiao Tong University School of Medicine & Shanghai Public Health Clinical Center	Shengyue Wang, Xiaonan Zhang, Gang Lu, Yun Tan, Yun Ling, Hongzhou Lu, Saijuan Chen
EPI_ISL_416332	hCoV-19/Shanghai/SH0023/2020	Asia / China / Shanghai	2020-01-30	Shanghai Public Health Clinical Center, Shanghai Medical College, Fudan University	National Research Center for Translational Medicine (Shanghai), Ruijin Hospital affiliated to Shanghai Jiao Tong University School of Medicine & Shanghai Public Health Clinical Center	Shengyue Wang, Xiaonan Zhang, Gang Lu, Yun Tan, Yun Ling, Hongzhou Lu, Saijuan Chen
EPI_ISL_416333	hCoV-19/Shanghai/SH0024/2020	Asia / China / Shanghai	2020-01-30	Shanghai Public Health Clinical Center, Shanghai Medical College, Fudan University	National Research Center for Translational Medicine (Shanghai), Ruijin Hospital affiliated to Shanghai Jiao Tong University School of Medicine & Shanghai Public Health Clinical Center	Shengyue Wang, Xiaonan Zhang, Gang Lu, Yun Tan, Yun Ling, Hongzhou Lu, Saijuan Chen
EPI_ISL_416334	hCoV-19/Shanghai/SH0025/2020	Asia / China / Shanghai	2020-02-06	Shanghai Public Health Clinical Center, Shanghai Medical College, Fudan University	National Research Center for Translational Medicine (Shanghai), Ruijin Hospital affiliated to Shanghai Jiao Tong University School of Medicine & Shanghai Public Health Clinical Center	Shengyue Wang, Xiaonan Zhang, Gang Lu, Yun Tan, Yun Ling, Hongzhou Lu, Saijuan Chen
EPI_ISL_416335	hCoV-19/Shanghai/SH0026/2020	Asia / China / Shanghai	2020-02-02	Shanghai Public Health Clinical Center, Shanghai Medical College, Fudan University	National Research Center for Translational Medicine (Shanghai), Ruijin Hospital affiliated to Shanghai Jiao Tong University School of Medicine & Shanghai Public Health Clinical Center	Shengyue Wang, Xiaonan Zhang, Gang Lu, Yun Tan, Yun Ling, Hongzhou Lu, Saijuan Chen
EPI_ISL_416336	hCoV-19/Shanghai/SH0027/2020	Asia / China / Shanghai	2020-02-01	Shanghai Public Health Clinical Center, Shanghai Medical College, Fudan University	National Research Center for Translational Medicine (Shanghai), Ruijin Hospital affiliated to Shanghai Jiao Tong University School of Medicine & Shanghai Public Health Clinical Center	Shengyue Wang, Xiaonan Zhang, Gang Lu, Yun Tan, Yun Ling, Hongzhou Lu, Saijuan Chen
EPI_ISL_416337	hCoV-19/Shanghai/SH0028/2020	Asia / China / Shanghai	2020-02-04	Shanghai Public Health Clinical Center, Shanghai Medical College, Fudan University	National Research Center for Translational Medicine (Shanghai), Ruijin Hospital affiliated to Shanghai Jiao Tong University School of Medicine & Shanghai Public Health Clinical Center	Shengyue Wang, Xiaonan Zhang, Gang Lu, Yun Tan, Yun Ling, Hongzhou Lu, Saijuan Chen
EPI_ISL_416338	hCoV-19/Shanghai/SH0029/2020	Asia / China / Shanghai	2020-02-01	Shanghai Public Health Clinical Center, Shanghai Medical College, Fudan University	National Research Center for Translational Medicine (Shanghai), Ruijin Hospital affiliated to Shanghai Jiao Tong University School of Medicine & Shanghai Public Health Clinical Center	Shengyue Wang, Xiaonan Zhang, Gang Lu, Yun Tan, Yun Ling, Hongzhou Lu, Saijuan Chen
EPI_ISL_416339	hCoV-19/Shanghai/SH0030/2020	Asia / China / Shanghai	2020-02-03	Shanghai Public Health Clinical Center, Shanghai Medical College, Fudan University	National Research Center for Translational Medicine (Shanghai), Ruijin Hospital affiliated to Shanghai Jiao Tong University School of Medicine & Shanghai Public Health Clinical Center	Shengyue Wang, Xiaonan Zhang, Gang Lu, Yun Tan, Yun Ling, Hongzhou Lu, Saijuan Chen
EPI_ISL_416340	hCoV-19/Shanghai/SH0031/2020	Asia / China / Shanghai	2020-02-02	Shanghai Public Health Clinical Center, Shanghai Medical College, Fudan University	National Research Center for Translational Medicine (Shanghai), Ruijin Hospital affiliated to Shanghai Jiao Tong University School of Medicine & Shanghai Public Health Clinical Center	Shengyue Wang, Xiaonan Zhang, Gang Lu, Yun Tan, Yun Ling, Hongzhou Lu, Saijuan Chen
EPI_ISL_416341	hCoV-19/Shanghai/SH0032/2020	Asia / China / Shanghai	2020-02-01	Shanghai Public Health Clinical Center, Shanghai Medical College, Fudan University	National Research Center for Translational Medicine (Shanghai), Ruijin Hospital affiliated to Shanghai Jiao Tong University School of Medicine & Shanghai Public Health Clinical Center	Shengyue Wang, Xiaonan Zhang, Gang Lu, Yun Tan, Yun Ling, Hongzhou Lu, Saijuan Chen
EPI_ISL_416342	hCoV-19/Shanghai/SH0033/2020	Asia / China / Shanghai	2020-02-04	Shanghai Public Health Clinical Center, Shanghai Medical College, Fudan University	National Research Center for Translational Medicine (Shanghai), Ruijin Hospital affiliated to Shanghai Jiao Tong University School of Medicine & Shanghai Public Health Clinical Center	Shengyue Wang, Xiaonan Zhang, Gang Lu, Yun Tan, Yun Ling, Hongzhou Lu, Saijuan Chen
EPI_ISL_416348	hCoV-19/Shanghai/SH0039/2020	Asia / China / Shanghai	2020-02-06	Shanghai Public Health Clinical Center, Shanghai Medical College, Fudan University	National Research Center for Translational Medicine (Shanghai), Ruijin Hospital affiliated to Shanghai Jiao Tong University School of Medicine & Shanghai Public Health Clinical Center	Shengyue Wang, Xiaonan Zhang, Gang Lu, Yun Tan, Yun Ling, Hongzhou Lu, Saijuan Chen
EPI_ISL_416349	hCoV-19/Shanghai/SH0040/2020	Asia / China / Shanghai	2020-01-30	Shanghai Public Health Clinical Center, Shanghai Medical College, Fudan University	National Research Center for Translational Medicine (Shanghai), Ruijin Hospital affiliated to Shanghai Jiao Tong University School of Medicine & Shanghai Public Health Clinical Center	Shengyue Wang, Xiaonan Zhang, Gang Lu, Yun Tan, Yun Ling, Hongzhou Lu, Saijuan Chen
EPI_ISL_416350	hCoV-19/Shanghai/SH0041/2020	Asia / China / Shanghai	2020-01-29	Shanghai Public Health Clinical Center, Shanghai Medical College, Fudan University	National Research Center for Translational Medicine (Shanghai), Ruijin Hospital affiliated to Shanghai Jiao Tong University School of Medicine & Shanghai Public Health Clinical Center	Shengyue Wang, Xiaonan Zhang, Gang Lu, Yun Tan, Yun Ling, Hongzhou Lu, Saijuan Chen
EPI_ISL_416352	hCoV-19/Shanghai/SH0043/2020	Asia / China / Shanghai	2020-01-30	Shanghai Public Health Clinical Center, Shanghai Medical College, Fudan University	National Research Center for Translational Medicine (Shanghai), Ruijin Hospital affiliated to Shanghai Jiao Tong University School of Medicine & Shanghai Public Health Clinical Center	Shengyue Wang, Xiaonan Zhang, Gang Lu, Yun Tan, Yun Ling, Hongzhou Lu, Saijuan Chen
EPI_ISL_416353	hCoV-19/Shanghai/SH0044/2020	Asia / China / Shanghai	2020-02-04	Shanghai Public Health Clinical Center, Shanghai Medical College, Fudan University	National Research Center for Translational Medicine (Shanghai), Ruijin Hospital affiliated to Shanghai Jiao Tong University School of Medicine & Shanghai Public Health Clinical Center	Shengyue Wang, Xiaonan Zhang, Gang Lu, Yun Tan, Yun Ling, Hongzhou Lu, Saijuan Chen
EPI_ISL_416354	hCoV-19/Shanghai/SH0045/2020	Asia / China / Shanghai	2020-02-04	Shanghai Public Health Clinical Center, Shanghai Medical College, Fudan University	National Research Center for Translational Medicine (Shanghai), Ruijin Hospital affiliated to Shanghai Jiao Tong University School of Medicine & Shanghai Public Health Clinical Center	Shengyue Wang, Xiaonan Zhang, Gang Lu, Yun Tan, Yun Ling, Hongzhou Lu, Saijuan Chen
EPI_ISL_416355	hCoV-19/Shanghai/SH0047/2020	Asia / China / Shanghai	2020-02-04	Shanghai Public Health Clinical Center, Shanghai Medical College, Fudan University	National Research Center for Translational Medicine (Shanghai), Ruijin Hospital affiliated to Shanghai Jiao Tong University School of Medicine & Shanghai Public Health Clinical Center	Shengyue Wang, Xiaonan Zhang, Gang Lu, Yun Tan, Yun Ling, Hongzhou Lu, Saijuan Chen
EPI_ISL_416358	hCoV-19/Shanghai/SH0050/2020	Asia / China / Shanghai	2020-02-05	Shanghai Public Health Clinical Center, Shanghai Medical College, Fudan University	National Research Center for Translational Medicine (Shanghai), Ruijin Hospital affiliated to Shanghai Jiao Tong University School of Medicine & Shanghai Public Health Clinical Center	Shengyue Wang, Xiaonan Zhang, Gang Lu, Yun Tan, Yun Ling, Hongzhou Lu, Saijuan Chen
EPI_ISL_416359	hCoV-19/Shanghai/SH0051/2020	Asia / China / Shanghai	2020-02-06	Shanghai Public Health Clinical Center, Shanghai Medical College, Fudan University	National Research Center for Translational Medicine (Shanghai), Ruijin Hospital affiliated to Shanghai Jiao Tong University School of Medicine & Shanghai Public Health Clinical Center	Shengyue Wang, Xiaonan Zhang, Gang Lu, Yun Tan, Yun Ling, Hongzhou Lu, Saijuan Chen
EPI_ISL_416361	hCoV-19/Shanghai/SH0053/2020	Asia / China / Shanghai	2020-02-01	Shanghai Public Health Clinical Center, Shanghai Medical College, Fudan University	National Research Center for Translational Medicine (Shanghai), Ruijin Hospital affiliated to Shanghai Jiao Tong University School of Medicine & Shanghai Public Health Clinical Center	Shengyue Wang, Xiaonan Zhang, Gang Lu, Yun Tan, Yun Ling, Hongzhou Lu, Saijuan Chen
EPI_ISL_416362	hCoV-19/Shanghai/SH0054/2020	Asia / China / Shanghai	2020-02-02	Shanghai Public Health Clinical Center, Shanghai Medical College, Fudan University	National Research Center for Translational Medicine (Shanghai), Ruijin Hospital affiliated to Shanghai Jiao Tong University School of Medicine & Shanghai Public Health Clinical Center	Shengyue Wang, Xiaonan Zhang, Gang Lu, Yun Tan, Yun Ling, Hongzhou Lu, Saijuan Chen
EPI_ISL_416363	hCoV-19/Shanghai/SH0055/2020	Asia / China / Shanghai	2020-02-08	Shanghai Public Health Clinical Center, Shanghai Medical College, Fudan University	National Research Center for Translational Medicine (Shanghai), Ruijin Hospital affiliated to Shanghai Jiao Tong University School of Medicine & Shanghai Public Health Clinical Center	Shengyue Wang, Xiaonan Zhang, Gang Lu, Yun Tan, Yun Ling, Hongzhou Lu, Saijuan Chen
EPI_ISL_416364	hCoV-19/Shanghai/SH0056/2020	Asia / China / Shanghai	2020-02-08	Shanghai Public Health Clinical Center, Shanghai Medical College, Fudan University	National Research Center for Translational Medicine (Shanghai), Ruijin Hospital affiliated to Shanghai Jiao Tong University School of Medicine & Shanghai Public Health Clinical Center	Shengyue Wang, Xiaonan Zhang, Gang Lu, Yun Tan, Yun Ling, Hongzhou Lu, Saijuan Chen
EPI_ISL_416365	hCoV-19/Shanghai/SH0058/2020	Asia / China / Shanghai	2020-01-30	Shanghai Public Health Clinical Center, Shanghai Medical College, Fudan University	National Research Center for Translational Medicine (Shanghai), Ruijin Hospital affiliated to Shanghai Jiao Tong University School of Medicine & Shanghai Public Health Clinical Center	Shengyue Wang, Xiaonan Zhang, Gang Lu, Yun Tan, Yun Ling, Hongzhou Lu, Saijuan Chen
EPI_ISL_416366	hCoV-19/Shanghai/SH0059/2020	Asia / China / Shanghai	2020-01-30	Shanghai Public Health Clinical Center, Shanghai Medical College, Fudan University	National Research Center for Translational Medicine (Shanghai), Ruijin Hospital affiliated to Shanghai Jiao Tong University School of Medicine & Shanghai Public Health Clinical Center	Shengyue Wang, Xiaonan Zhang, Gang Lu, Yun Tan, Yun Ling, Hongzhou Lu, Saijuan Chen
EPI_ISL_416367	hCoV-19/Shanghai/SH0060/2020	Asia / China / Shanghai	2020-02-01	Shanghai Public Health Clinical Center, Shanghai Medical College, Fudan University	National Research Center for Translational Medicine (Shanghai), Ruijin Hospital affiliated to Shanghai Jiao Tong University School of Medicine & Shanghai Public Health Clinical Center	Shengyue Wang, Xiaonan Zhang, Gang Lu, Yun Tan, Yun Ling, Hongzhou Lu, Saijuan Chen
EPI_ISL_416368	hCoV-19/Shanghai/SH0065/2020	Asia / China / Shanghai	2020-02-05	Shanghai Public Health Clinical Center, Shanghai Medical College, Fudan University	National Research Center for Translational Medicine (Shanghai), Ruijin Hospital affiliated to Shanghai Jiao Tong University School of Medicine & Shanghai Public Health Clinical Center	Shengyue Wang, Xiaonan Zhang, Gang Lu, Yun Tan, Yun Ling, Hongzhou Lu, Saijuan Chen
EPI_ISL_416369	hCoV-19/Shanghai/SH0066/2020	Asia / China / Shanghai	2020-02-05	Shanghai Public Health Clinical Center, Shanghai Medical College, Fudan University	National Research Center for Translational Medicine (Shanghai), Ruijin Hospital affiliated to Shanghai Jiao Tong University School of Medicine & Shanghai Public Health Clinical Center	Shengyue Wang, Xiaonan Zhang, Gang Lu, Yun Tan, Yun Ling, Hongzhou Lu, Saijuan Chen
EPI_ISL_416370	hCoV-19/Shanghai/SH0067/2020	Asia / China / Shanghai	2020-02-01	Shanghai Public Health Clinical Center, Shanghai Medical College, Fudan University	National Research Center for Translational Medicine (Shanghai), Ruijin Hospital affiliated to Shanghai Jiao Tong University School of Medicine & Shanghai Public Health Clinical Center	Shengyue Wang, Xiaonan Zhang, Gang Lu, Yun Tan, Yun Ling, Hongzhou Lu, Saijuan Chen
EPI_ISL_416372	hCoV-19/Shanghai/SH0069/2020	Asia / China / Shanghai	2020-02-01	Shanghai Public Health Clinical Center, Shanghai Medical College, Fudan University	National Research Center for Translational Medicine (Shanghai), Ruijin Hospital affiliated to Shanghai Jiao Tong University School of Medicine & Shanghai Public Health Clinical Center	Shengyue Wang, Xiaonan Zhang, Gang Lu, Yun Tan, Yun Ling, Hongzhou Lu, Saijuan Chen
EPI_ISL_416373	hCoV-19/Shanghai/SH0070/2020	Asia / China / Shanghai	2020-02-07	Shanghai Public Health Clinical Center, Shanghai Medical College, Fudan University	National Research Center for Translational Medicine (Shanghai), Ruijin Hospital affiliated to Shanghai Jiao Tong University School of Medicine & Shanghai Public Health Clinical Center	Shengyue Wang, Xiaonan Zhang, Gang Lu, Yun Tan, Yun Ling, Hongzhou Lu, Saijuan Chen
EPI_ISL_416376	hCoV-19/Shanghai/SH0073/2020	Asia / China / Shanghai	2020-02-05	Shanghai Public Health Clinical Center, Shanghai Medical College, Fudan University	National Research Center for Translational Medicine (Shanghai), Ruijin Hospital affiliated to Shanghai Jiao Tong University School of Medicine & Shanghai Public Health Clinical Center	Shengyue Wang, Xiaonan Zhang, Gang Lu, Yun Tan, Yun Ling, Hongzhou Lu, Saijuan Chen
EPI_ISL_416377	hCoV-19/Shanghai/SH0074/2020	Asia / China / Shanghai	2020-02-07	Shanghai Public Health Clinical Center, Shanghai Medical College, Fudan University	National Research Center for Translational Medicine (Shanghai), Ruijin Hospital affiliated to Shanghai Jiao Tong University School of Medicine & Shanghai Public Health Clinical Center	Shengyue Wang, Xiaonan Zhang, Gang Lu, Yun Tan, Yun Ling, Hongzhou Lu, Saijuan Chen
EPI_ISL_416378	hCoV-19/Shanghai/SH0075/2020	Asia / China / Shanghai	2020-01-30	Shanghai Public Health Clinical Center, Shanghai Medical College, Fudan University	National Research Center for Translational Medicine (Shanghai), Ruijin Hospital affiliated to Shanghai Jiao Tong University School of Medicine & Shanghai Public Health Clinical Center	Shengyue Wang, Xiaonan Zhang, Gang Lu, Yun Tan, Yun Ling, Hongzhou Lu, Saijuan Chen
EPI_ISL_416379	hCoV-19/Shanghai/SH0076/2020	Asia / China / Shanghai	2020-02-01	Shanghai Public Health Clinical Center, Shanghai Medical College, Fudan University	National Research Center for Translational Medicine (Shanghai), Ruijin Hospital affiliated to Shanghai Jiao Tong University School of Medicine & Shanghai Public Health Clinical Center	Shengyue Wang, Xiaonan Zhang, Gang Lu, Yun Tan, Yun Ling, Hongzhou Lu, Saijuan Chen
EPI_ISL_416380	hCoV-19/Shanghai/SH0077/2020	Asia / China / Shanghai	2020-02-09	Shanghai Public Health Clinical Center, Shanghai Medical College, Fudan University	National Research Center for Translational Medicine (Shanghai), Ruijin Hospital affiliated to Shanghai Jiao Tong University School of Medicine & Shanghai Public Health Clinical Center	Shengyue Wang, Xiaonan Zhang, Gang Lu, Yun Tan, Yun Ling, Hongzhou Lu, Saijuan Chen
EPI_ISL_416381	hCoV-19/Shanghai/SH0079/2020	Asia / China / Shanghai	2020-02-01	Shanghai Public Health Clinical Center, Shanghai Medical College, Fudan University	National Research Center for Translational Medicine (Shanghai), Ruijin Hospital affiliated to Shanghai Jiao Tong University School of Medicine & Shanghai Public Health Clinical Center	Shengyue Wang, Xiaonan Zhang, Gang Lu, Yun Tan, Yun Ling, Hongzhou Lu, Saijuan Chen
EPI_ISL_416382	hCoV-19/Shanghai/SH0080/2020	Asia / China / Shanghai	2020-02-08	Shanghai Public Health Clinical Center, Shanghai Medical College, Fudan University	National Research Center for Translational Medicine (Shanghai), Ruijin Hospital affiliated to Shanghai Jiao Tong University School of Medicine & Shanghai Public Health Clinical Center	Shengyue Wang, Xiaonan Zhang, Gang Lu, Yun Tan, Yun Ling, Hongzhou Lu, Saijuan Chen
EPI_ISL_416384	hCoV-19/Shanghai/SH0083/2020	Asia / China / Shanghai	2020-02-04	Shanghai Public Health Clinical Center, Shanghai Medical College, Fudan University	National Research Center for Translational Medicine (Shanghai), Ruijin Hospital affiliated to Shanghai Jiao Tong University School of Medicine & Shanghai Public Health Clinical Center	Shengyue Wang, Xiaonan Zhang, Gang Lu, Yun Tan, Yun Ling, Hongzhou Lu, Saijuan Chen
EPI_ISL_416387	hCoV-19/Shanghai/SH0088/2020	Asia / China / Shanghai	2020-02-01	Shanghai Public Health Clinical Center, Shanghai Medical College, Fudan University	National Research Center for Translational Medicine (Shanghai), Ruijin Hospital affiliated to Shanghai Jiao Tong University School of Medicine & Shanghai Public Health Clinical Center	Shengyue Wang, Xiaonan Zhang, Gang Lu, Yun Tan, Yun Ling, Hongzhou Lu, Saijuan Chen
EPI_ISL_416389	hCoV-19/Shanghai/SH0093/2020	Asia / China / Shanghai	2020-01-21	Shanghai Public Health Clinical Center, Shanghai Medical College, Fudan University	National Research Center for Translational Medicine (Shanghai), Ruijin Hospital affiliated to Shanghai Jiao Tong University School of Medicine & Shanghai Public Health Clinical Center	Shengyue Wang, Xiaonan Zhang, Gang Lu, Yun Tan, Yun Ling, Hongzhou Lu, Saijuan Chen
EPI_ISL_416390	hCoV-19/Shanghai/SH0094/2020	Asia / China / Shanghai	2020-01-31	Shanghai Public Health Clinical Center, Shanghai Medical College, Fudan University	National Research Center for Translational Medicine (Shanghai), Ruijin Hospital affiliated to Shanghai Jiao Tong University School of Medicine & Shanghai Public Health Clinical Center	Shengyue Wang, Xiaonan Zhang, Gang Lu, Yun Tan, Yun Ling, Hongzhou Lu, Saijuan Chen
EPI_ISL_416393	hCoV-19/Shanghai/SH0101/2020	Asia / China / Shanghai	2020-02-09	Shanghai Public Health Clinical Center, Shanghai Medical College, Fudan University	National Research Center for Translational Medicine (Shanghai), Ruijin Hospital affiliated to Shanghai Jiao Tong University School of Medicine & Shanghai Public Health Clinical Center	Shengyue Wang, Xiaonan Zhang, Gang Lu, Yun Tan, Yun Ling, Hongzhou Lu, Saijuan Chen
EPI_ISL_416394	hCoV-19/Shanghai/SH0102/2020	Asia / China / Shanghai	2020-02-14	Shanghai Public Health Clinical Center, Shanghai Medical College, Fudan University	National Research Center for Translational Medicine (Shanghai), Ruijin Hospital affiliated to Shanghai Jiao Tong University School of Medicine & Shanghai Public Health Clinical Center	Shengyue Wang, Xiaonan Zhang, Gang Lu, Yun Tan, Yun Ling, Hongzhou Lu, Saijuan Chen
EPI_ISL_416396	hCoV-19/Shanghai/SH0106/2020	Asia / China / Shanghai	2020-02-10	Shanghai Public Health Clinical Center, Shanghai Medical College, Fudan University	National Research Center for Translational Medicine (Shanghai), Ruijin Hospital affiliated to Shanghai Jiao Tong University School of Medicine & Shanghai Public Health Clinical Center	Shengyue Wang, Xiaonan Zhang, Gang Lu, Yun Tan, Yun Ling, Hongzhou Lu, Saijuan Chen
EPI_ISL_416397	hCoV-19/Shanghai/SH0107/2020	Asia / China / Shanghai	2020-02-02	Shanghai Public Health Clinical Center, Shanghai Medical College, Fudan University	National Research Center for Translational Medicine (Shanghai), Ruijin Hospital affiliated to Shanghai Jiao Tong University School of Medicine & Shanghai Public Health Clinical Center	Shengyue Wang, Xiaonan Zhang, Gang Lu, Yun Tan, Yun Ling, Hongzhou Lu, Saijuan Chen
EPI_ISL_416398	hCoV-19/Shanghai/SH0109/2020	Asia / China / Shanghai	2020-02-02	Shanghai Public Health Clinical Center, Shanghai Medical College, Fudan University	National Research Center for Translational Medicine (Shanghai), Ruijin Hospital affiliated to Shanghai Jiao Tong University School of Medicine & Shanghai Public Health Clinical Center	Shengyue Wang, Xiaonan Zhang, Gang Lu, Yun Tan, Yun Ling, Hongzhou Lu, Saijuan Chen
EPI_ISL_416399	hCoV-19/Shanghai/SH0110/2020	Asia / China / Shanghai	2020-02-13	Shanghai Public Health Clinical Center, Shanghai Medical College, Fudan University	National Research Center for Translational Medicine (Shanghai), Ruijin Hospital affiliated to Shanghai Jiao Tong University School of Medicine & Shanghai Public Health Clinical Center	Shengyue Wang, Xiaonan Zhang, Gang Lu, Yun Tan, Yun Ling, Hongzhou Lu, Saijuan Chen
EPI_ISL_416501	hCoV-19/France/IDF2284/2020	Europe / France / Ile de France / Levallois-Perret	2020-03-10	Hopital franco britannique - Service des Urgences	National Reference Center for Viruses of Respiratory Infections, Institut Pasteur, Paris	Mélnie Albert, Marion Barbet, Sylvie Behillil, Méline Bizard, Angela Brisebarre, Flora Donati, Etienne Simon-Lorière, Vincent Enouf, Maud Vanpeene, Sylvie van der Werf
EPI_ISL_416502	hCoV-19/France/B2330/2020	Europe / France / Bretagne / Rennes	2020-02-26	CHRU Pontchaillou - Laboratoire de Virologie	National Reference Center for Viruses of Respiratory Infections, Institut Pasteur, Paris	Mélnie Albert, Marion Barbet, Sylvie Behillil, Méline Bizard, Angela Brisebarre, Flora Donati, Etienne Simon-Lorière, Vincent Enouf, Maud Vanpeene, Sylvie van der Werf, Gisèle Lagathu
EPI_ISL_416503	hCoV-19/France/B2334/2020	Europe / France / Bretagne / Rennes	2020-03-01	CHRU Pontchaillou - Laboratoire de Virologie	National Reference Center for Viruses of Respiratory Infections, Institut Pasteur, Paris	Mélnie Albert, Marion Barbet, Sylvie Behillil, Méline Bizard, Angela Brisebarre, Flora Donati, Etienne Simon-Lorière, Vincent Enouf, Maud Vanpeene, Sylvie van der Werf, Gisèle Lagathu
EPI_ISL_416504	hCoV-19/France/B2335/2020	Europe / France / Bretagne / Rennes	2020-03-02	CHRU Pontchaillou - Laboratoire de Virologie	National Reference Center for Viruses of Respiratory Infections, Institut Pasteur, Paris	Mélnie Albert, Marion Barbet, Sylvie Behillil, Méline Bizard, Angela Brisebarre, Flora Donati, Etienne Simon-Lorière, Vincent Enouf, Maud Vanpeene, Sylvie van der Werf, Gisèle Lagathu
EPI_ISL_416505	hCoV-19/France/B2336/2020	Europe / France / Bretagne / Rennes	2020-03-02	CHRU Pontchaillou - Laboratoire de Virologie	National Reference Center for Viruses of Respiratory Infections, Institut Pasteur, Paris	Mélnie Albert, Marion Barbet, Sylvie Behillil, Méline Bizard, Angela Brisebarre, Flora Donati, Etienne Simon-Lorière, Vincent Enouf, Maud Vanpeene, Sylvie van der Werf, Gisèle Lagathu
EPI_ISL_416506	hCoV-19/France/B2337/2020	Europe / France / Bretagne / Rennes	2020-03-03	CHRU Pontchaillou - Laboratoire de Virologie	National Reference Center for Viruses of Respiratory Infections, Institut Pasteur, Paris	Mélnie Albert, Marion Barbet, Sylvie Behillil, Méline Bizard, Angela Brisebarre, Flora Donati, Etienne Simon-Lorière, Vincent Enouf, Maud Vanpeene, Sylvie van der Werf, Gisèle Lagathu
EPI_ISL_416507	hCoV-19/France/B2340/2020	Europe / France / Bretagne / Rennes	2020-03-05	CHRU Pontchaillou - Laboratoire de Virologie	National Reference Center for Viruses of Respiratory Infections, Institut Pasteur, Paris	Mélnie Albert, Marion Barbet, Sylvie Behillil, Méline Bizard, Angela Brisebarre, Flora Donati, Etienne Simon-Lorière, Vincent Enouf, Maud Vanpeene, Sylvie van der Werf, Gisèle Lagathu
EPI_ISL_416508	hCoV-19/France/B2343/2020	Europe / France / Bretagne / Rennes	2020-03-06	CHRU Pontchaillou - Laboratoire de Virologie	National Reference Center for Viruses of Respiratory Infections, Institut Pasteur, Paris	Mélnie Albert, Marion Barbet, Sylvie Behillil, Méline Bizard, Angela Brisebarre, Flora Donati, Etienne Simon-Lorière, Vincent Enouf, Maud Vanpeene, Sylvie van der Werf, Gisèle Lagathu
EPI_ISL_416509	hCoV-19/France/B2344/2020	Europe / France / Bretagne / Rennes	2020-03-06	CHRU Pontchaillou - Laboratoire de Virologie	National Reference Center for Viruses of Respiratory Infections, Institut Pasteur, Paris	Mélnie Albert, Marion Barbet, Sylvie Behillil, Méline Bizard, Angela Brisebarre, Flora Donati, Etienne Simon-Lorière, Vincent Enouf, Maud Vanpeene, Sylvie van der Werf, Gisèle Lagathu
EPI_ISL_416510	hCoV-19/France/B2346/2020	Europe / France / Bretagne / Rennes	2020-03-06	CHRU Pontchaillou - Laboratoire de Virologie	National Reference Center for Viruses of Respiratory Infections, Institut Pasteur, Paris	Mélnie Albert, Marion Barbet, Sylvie Behillil, Méline Bizard, Angela Brisebarre, Flora Donati, Etienne Simon-Lorière, Vincent Enouf, Maud Vanpeene, Sylvie van der Werf, Gisèle Lagathu
EPI_ISL_416511	hCoV-19/France/B2348/2020	Europe / France / Bretagne / Rennes	2020-03-07	CHRU Pontchaillou - Laboratoire de Virologie	National Reference Center for Viruses of Respiratory Infections, Institut Pasteur, Paris	Mélnie Albert, Marion Barbet, Sylvie Behillil, Méline Bizard, Angela Brisebarre, Flora Donati, Etienne Simon-Lorière, Vincent Enouf, Maud Vanpeene, Sylvie van der Werf, Gisèle Lagathu
EPI_ISL_416512	hCoV-19/France/B2349/2020	Europe / France / Bretagne / Rennes	2020-03-07	CHRU Pontchaillou - Laboratoire de Virologie	National Reference Center for Viruses of Respiratory Infections, Institut Pasteur, Paris	Mélnie Albert, Marion Barbet, Sylvie Behillil, Méline Bizard, Angela Brisebarre, Flora Donati, Etienne Simon-Lorière, Vincent Enouf, Maud Vanpeene, Sylvie van der Werf, Gisèle Lagathu
EPI_ISL_416513	hCoV-19/France/B2351/2020	Europe / France / Bretagne / Rennes	2020-03-07	CHRU Pontchaillou - Laboratoire de Virologie	National Reference Center for Viruses of Respiratory Infections, Institut Pasteur, Paris	Mélnie Albert, Marion Barbet, Sylvie Behillil, Méline Bizard, Angela Brisebarre, Flora Donati, Etienne Simon-Lorière, Vincent Enouf, Maud Vanpeene, Sylvie van der Werf, Gisèle Lagathu
EPI_ISL_416523	hCoV-19/USA/WI-03/2020	North America / USA / Wisconsin	2020-03-14	University of Wisconsin-Madison AIDS Vaccine Research Laboratories	University of Wisconsin-Madison AIDS Vaccine Research Laboratories	Katarina Braun and Gage Moreno
EPI_ISL_416524	hCoV-19/Japan/SMU-0311S2/2020	Asia / Japan / Saitama	2020-03-11	Saitama Medical University Hospital	Saitama Medical University	Kazuo Imai
EPI_ISL_416525	hCoV-19/Japan/SMU-0311S3/2020	Asia / Japan / Saitama	2020-03-11	Saitama Medical University	Saitama Medical University	Kazuo Imai
EPI_ISL_416541	hCoV-19/Kuwait/KU09/2020	Asia / Kuwait / Dasman	2020-03-02	Dasman Diabetes Institute and Virology Laboratory Ministry of Health	Dasman Diabetes Institute	Fahd Al-Mulla, Sumi John, Rasheeba Iqbal, Motasem Melhem, Ebaa AlOzairi, Sara Al-Qabandi, Qais Al-Duwairi
EPI_ISL_416542	hCoV-19/Kuwait/KU17/2020	Asia / Kuwait / Dasman	2020-03-02	Dasman Diabetes Institute	Dasman Diabetes Institute	Fahd Al-Mulla, Sumi John, Rasheeba Iqbal, Motasem Melhem, Ebaa AlOzairi, Sara Al-Qabandi, Qais Al-Duwairi
EPI_ISL_416543	hCoV-19/Kuwait/KU18/2020	Asia / Kuwait / Dasman	2020-03-02	Dasman Diabetes Institute	Dasman Diabetes Institute	Fahd Al-Mulla, Rasheeba Iqbal, Sumi John, Motasem Melhem, Ebaa AlOzairi, Sara Al-Qabandi, Qais Al-Duwairi
EPI_ISL_417004	hCoV-19/Belgium/ULG-3000/2020	Europe / Belgium / Liège	2020-03-05	Department of Clinical Microbiology	GIGA Medical Genomics	Durkin Keith, Artesi Maria, Bontems Sébastien, Boreux Raphaël, Meex Cécile, Melin Pierrette, Hayette Marie-Pierre, Bours Vincent.
EPI_ISL_417006	hCoV-19/Belgium/ULG-3163/2020	Europe / Belgium / Liège	2020-03-05	Department of Clinical Microbiology	GIGA Medical Genomics	Durkin Keith, Artesi Maria, Bontems Sébastien, Boreux Raphaël, Meex Cécile, Melin Pierrette, Hayette Marie-Pierre, Bours Vincent.
EPI_ISL_417007	hCoV-19/Spain/Galicia201663/2020	Europe / Spain / Galicia	2020-03-07	HOSPITAL SANTA MARIA NAI	Instituto de Salud Carlos III	Iglesias-Caballero, M. Molinero Calamita, M. González-Esguevillas, M. Camarero S. Pozo F. Casas I. Jiménez, P. Jiménez, M. Zaballos, A. Monzón, S. Varona, S. Juliá, M. Cuesta, I. García Costa, J.
EPI_ISL_417008	hCoV-19/Belgium/ULG-3662/2020	Europe / Belgium / Liège	2020-03-07	Department of Clinical Microbiology	GIGA Medical Genomics	Durkin Keith, Artesi Maria, Bontems Sébastien, Boreux Raphaël, Meex Cécile, Melin Pierrette, Hayette Marie-Pierre, Bours Vincent.
EPI_ISL_417009	hCoV-19/Belgium/ULG-3665/2020	Europe / Belgium / Liège	2020-03-07	Department of Clinical Microbiology	GIGA Medical Genomics	Durkin Keith, Artesi Maria, Bontems Sébastien, Boreux Raphaël, Meex Cécile, Melin Pierrette, Hayette Marie-Pierre, Bours Vincent.
EPI_ISL_417500	hCoV-19/USA/MN56-MDH56/2020	North America / USA / Minnesota	2020-03-14	Minnesota Department of Health, Public Health Laboratory	Minnesota Department of Health, Public Health Laboratory	Matt Plumb, Jake Garfin and Xiong Wang
EPI_ISL_417501	hCoV-19/USA/MN57-MDH57/2020	North America / USA / Minnesota	2020-03-14	Minnesota Department of Health, Public Health Laboratory	Minnesota Department of Health, Public Health Laboratory	Matt Plumb, Jake Garfin and Xiong Wang
EPI_ISL_417502	hCoV-19/USA/MN58-MDH58/2020	North America / USA / Minnesota	2020-03-14	Minnesota Department of Health, Public Health Laboratory	Minnesota Department of Health, Public Health Laboratory	Matt Plumb, Jake Garfin and Xiong Wang
EPI_ISL_417503	hCoV-19/USA/MN59-MDH59/2020	North America / USA / Minnesota	2020-03-14	Minnesota Department of Health, Public Health Laboratory	Minnesota Department of Health, Public Health Laboratory	Matt Plumb, Jake Garfin and Xiong Wang
EPI_ISL_417509	hCoV-19/USA/WI-16/2020	North America / USA / Wisconsin	2020-03-14	University of Wisconsin-Madison, AIDS Vaccine Research Laboratories	University of Wisconsin-Madison, AIDS Vaccine Research Laboratories	Gage Moreno, Katarina Braun, AIDS Vaccine Research Laboratories
EPI_ISL_417514	hCoV-19/USA/WI-22/2020	North America / USA / Wisconsin	2020-03-13	University of Wisconsin-Madison AIDS Vaccine Research Laboratories	University of Wisconsin-Madison AIDS Vaccine Research Laboratories	Gage Moreno, Katarina Braun, AIDS Vaccine Research Laboratories
EPI_ISL_417517	hCoV-19/USA/WI-17/2020	North America / USA / Wisconsin	2020-03-13	AIDS Vaccine Research Laboratories	AIDS Vaccine Research Laboratories	Gage Moreno, Kat Braun, and AIDS Vaccine Research Laboratories et al.
EPI_ISL_417519	hCoV-19/Taiwan/CGMH-CGU-06/2020	Asia / Taiwan / Taoyuan	2020-03-05	Laboratory Medicine	Department of Laboratory Medicine, Lin-Kou Chang Gung Memorial Hospital, Taoyuan, Taiwan	Kuo-Chien Tsao, Yu-Nong Gong, Shu-Li Yang, Yi-Chun Liu, Chung-Guei Huang, Po-Wei Huang, Mei-Jen Hsiao, Cheng-Ta Yang, Cheng-Hsun Chiu, Peng-Nien Huang, Kuo-Ming Lee, Guang-Wu Chen , Shin-Ru Shih
EPI_ISL_417520	hCoV-19/Taiwan/CGMH-CGU-07/2020	Asia / Taiwan / Taoyuan	2020-03-09	Laboratory Medicine	Department of Laboratory Medicine, Lin-Kou Chang Gung Memorial Hospital, Taoyuan, Taiwan	Kuo-Chien Tsao, Yu-Nong Gong, Shu-Li Yang, Yi-Chun Liu, Chung-Guei Huang, Po-Wei Huang, Mei-Jen Hsiao, Cheng-Ta Yang, Cheng-Hsun Chiu, Peng-Nien Huang, Kuo-Ming Lee, Guang-Wu Chen , Shin-Ru Shih
EPI_ISL_417521	hCoV-19/Taiwan/CGMH-CGU-08/2020	Asia / Taiwan / Taoyuan	2020-03-10	Laboratory Medicine	Department of Laboratory Medicine, Lin-Kou Chang Gung Memorial Hospital, Taoyuan, Taiwan	Kuo-Chien Tsao, Yu-Nong Gong, Shu-Li Yang, Yi-Chun Liu, Chung-Guei Huang, Po-Wei Huang, Mei-Jen Hsiao, Cheng-Ta Yang, Cheng-Hsun Chiu, Peng-Nien Huang, Kuo-Ming Lee, Guang-Wu Chen , Shin-Ru Shih
EPI_ISL_417522	hCoV-19/Taiwan/CGMH-CGU-09/2020	Asia / Taiwan / Taoyuan	2020-03-13	Laboratory Medicine	Department of Laboratory Medicine, Lin-Kou Chang Gung Memorial Hospital, Taoyuan, Taiwan	Kuo-Chien Tsao, Yu-Nong Gong, Shu-Li Yang, Yi-Chun Liu, Chung-Guei Huang, Po-Wei Huang, Mei-Jen Hsiao, Cheng-Ta Yang, Cheng-Hsun Chiu, Peng-Nien Huang, Kuo-Ming Lee, Guang-Wu Chen , Shin-Ru Shih
EPI_ISL_417523	hCoV-19/Taiwan/CGMH-CGU-10/2020	Asia / Taiwan / Taoyuan	2020-03-13	Laboratory Medicine	Department of Laboratory Medicine, Lin-Kou Chang Gung Memorial Hospital, Taoyuan, Taiwan	Kuo-Chien Tsao, Yu-Nong Gong, Shu-Li Yang, Yi-Chun Liu, Chung-Guei Huang, Po-Wei Huang, Mei-Jen Hsiao, Cheng-Ta Yang, Cheng-Hsun Chiu, Peng-Nien Huang, Kuo-Ming Lee, Guang-Wu Chen , Shin-Ru Shih
EPI_ISL_417524	hCoV-19/Taiwan/CGMH-CGU-11/2020	Asia / Taiwan / Taoyuan	2020-03-14	Laboratory Medicine	Department of Laboratory Medicine, Lin-Kou Chang Gung Memorial Hospital, Taoyuan, Taiwan	Kuo-Chien Tsao, Yu-Nong Gong, Shu-Li Yang, Yi-Chun Liu, Chung-Guei Huang, Po-Wei Huang, Mei-Jen Hsiao, Cheng-Ta Yang, Cheng-Hsun Chiu, Peng-Nien Huang, Kuo-Ming Lee, Guang-Wu Chen , Shin-Ru Shih
EPI_ISL_417525	hCoV-19/Taiwan/CGMH-CGU-12/2020	Asia / Taiwan / Taoyuan	2020-03-14	Laboratory Medicine	Department of Laboratory Medicine, Lin-Kou Chang Gung Memorial Hospital, Taoyuan, Taiwan	Kuo-Chien Tsao, Yu-Nong Gong, Shu-Li Yang, Yi-Chun Liu, Chung-Guei Huang, Po-Wei Huang, Mei-Jen Hsiao, Cheng-Ta Yang, Cheng-Hsun Chiu, Peng-Nien Huang, Kuo-Ming Lee, Guang-Wu Chen , Shin-Ru Shih
EPI_ISL_417687	hCoV-19/Iceland/55/2020	Europe / Iceland / Reykjavik	2020-03-06	The National University Hospital of Iceland	deCODE genetics	Daniel F Gudbjartsson; Agnar Helgason; Hakon Jonsson; Olafur T Magnusson; Pall Melsted; Gudmundur L Norddahl; Jona Saemundsdottir; Asgeir Sigurdsson; Patrick Sulem; Arna B Agustsdottir; Berglind Eiriksdottir; Run Fridriksdottir; Elisabet E Gardarsdottir; Gudmundur Georgsson; Olafia S Gretarsdottir; Kjartan R Gudmundsson; Thora R Gunnarsdottir; Arnaldur Gylfason; Hilma Holm; Brynjar O Jensson; Asl…
EPI_ISL_417688	hCoV-19/Iceland/12/2020	Europe / Iceland / Reykjavik	2020-03-01	The National University Hospital of Iceland	deCODE genetics	Daniel F Gudbjartsson; Agnar Helgason; Hakon Jonsson; Olafur T Magnusson; Pall Melsted; Gudmundur L Norddahl; Jona Saemundsdottir; Asgeir Sigurdsson; Patrick Sulem; Arna B Agustsdottir; Berglind Eiriksdottir; Run Fridriksdottir; Elisabet E Gardarsdottir; Gudmundur Georgsson; Olafia S Gretarsdottir; Kjartan R Gudmundsson; Thora R Gunnarsdottir; Arnaldur Gylfason; Hilma Holm; Brynjar O Jensson; Asl…
EPI_ISL_417696	hCoV-19/Iceland/135/2020	Europe / Iceland / Reykjavik	2020-03-12	The National University Hospital of Iceland	deCODE genetics	Daniel F Gudbjartsson; Agnar Helgason; Hakon Jonsson; Olafur T Magnusson; Pall Melsted; Gudmundur L Norddahl; Jona Saemundsdottir; Asgeir Sigurdsson; Patrick Sulem; Arna B Agustsdottir; Berglind Eiriksdottir; Run Fridriksdottir; Elisabet E Gardarsdottir; Gudmundur Georgsson; Olafia S Gretarsdottir; Kjartan R Gudmundsson; Thora R Gunnarsdottir; Arnaldur Gylfason; Hilma Holm; Brynjar O Jensson; Asl…
EPI_ISL_417803	hCoV-19/Iceland/156/2020	Europe / Iceland / Reykjavik	2020-03-13	The National University Hospital of Iceland	deCODE genetics	Daniel F Gudbjartsson; Agnar Helgason; Hakon Jonsson; Olafur T Magnusson; Pall Melsted; Gudmundur L Norddahl; Jona Saemundsdottir; Asgeir Sigurdsson; Patrick Sulem; Arna B Agustsdottir; Berglind Eiriksdottir; Run Fridriksdottir; Elisabet E Gardarsdottir; Gudmundur Georgsson; Olafia S Gretarsdottir; Kjartan R Gudmundsson; Thora R Gunnarsdottir; Arnaldur Gylfason; Hilma Holm; Brynjar O Jensson; Asl…
EPI_ISL_417804	hCoV-19/Iceland/157/2020	Europe / Iceland / Reykjavik	2020-03-13	The National University Hospital of Iceland	deCODE genetics	Daniel F Gudbjartsson; Agnar Helgason; Hakon Jonsson; Olafur T Magnusson; Pall Melsted; Gudmundur L Norddahl; Jona Saemundsdottir; Asgeir Sigurdsson; Patrick Sulem; Arna B Agustsdottir; Berglind Eiriksdottir; Run Fridriksdottir; Elisabet E Gardarsdottir; Gudmundur Georgsson; Olafia S Gretarsdottir; Kjartan R Gudmundsson; Thora R Gunnarsdottir; Arnaldur Gylfason; Hilma Holm; Brynjar O Jensson; Asl…
EPI_ISL_417806	hCoV-19/Iceland/159/2020	Europe / Iceland / Reykjavik	2020-03-13	The National University Hospital of Iceland	deCODE genetics	Daniel F Gudbjartsson; Agnar Helgason; Hakon Jonsson; Olafur T Magnusson; Pall Melsted; Gudmundur L Norddahl; Jona Saemundsdottir; Asgeir Sigurdsson; Patrick Sulem; Arna B Agustsdottir; Berglind Eiriksdottir; Run Fridriksdottir; Elisabet E Gardarsdottir; Gudmundur Georgsson; Olafia S Gretarsdottir; Kjartan R Gudmundsson; Thora R Gunnarsdottir; Arnaldur Gylfason; Hilma Holm; Brynjar O Jensson; Asl…
EPI_ISL_417840	hCoV-19/Iceland/23/2020	Europe / Iceland / Reykjavik	2020-03-02	The National University Hospital of Iceland	deCODE genetics	Daniel F Gudbjartsson; Agnar Helgason; Hakon Jonsson; Olafur T Magnusson; Pall Melsted; Gudmundur L Norddahl; Jona Saemundsdottir; Asgeir Sigurdsson; Patrick Sulem; Arna B Agustsdottir; Berglind Eiriksdottir; Run Fridriksdottir; Elisabet E Gardarsdottir; Gudmundur Georgsson; Olafia S Gretarsdottir; Kjartan R Gudmundsson; Thora R Gunnarsdottir; Arnaldur Gylfason; Hilma Holm; Brynjar O Jensson; Asl…
EPI_ISL_417846	hCoV-19/Iceland/40/2020	Europe / Iceland / Reykjavik	2020-03-04	The National University Hospital of Iceland	deCODE genetics	Daniel F Gudbjartsson; Agnar Helgason; Hakon Jonsson; Olafur T Magnusson; Pall Melsted; Gudmundur L Norddahl; Jona Saemundsdottir; Asgeir Sigurdsson; Patrick Sulem; Arna B Agustsdottir; Berglind Eiriksdottir; Run Fridriksdottir; Elisabet E Gardarsdottir; Gudmundur Georgsson; Olafia S Gretarsdottir; Kjartan R Gudmundsson; Thora R Gunnarsdottir; Arnaldur Gylfason; Hilma Holm; Brynjar O Jensson; Asl…
EPI_ISL_417856	hCoV-19/Iceland/64/2020	Europe / Iceland / Reykjavik	2020-03-07	The National University Hospital of Iceland	deCODE genetics	Daniel F Gudbjartsson; Agnar Helgason; Hakon Jonsson; Olafur T Magnusson; Pall Melsted; Gudmundur L Norddahl; Jona Saemundsdottir; Asgeir Sigurdsson; Patrick Sulem; Arna B Agustsdottir; Berglind Eiriksdottir; Run Fridriksdottir; Elisabet E Gardarsdottir; Gudmundur Georgsson; Olafia S Gretarsdottir; Kjartan R Gudmundsson; Thora R Gunnarsdottir; Arnaldur Gylfason; Hilma Holm; Brynjar O Jensson; Asl…
EPI_ISL_417861	hCoV-19/Iceland/73/2020	Europe / Iceland / Reykjavik	2020-03-09	The National University Hospital of Iceland	deCODE genetics	Daniel F Gudbjartsson; Agnar Helgason; Hakon Jonsson; Olafur T Magnusson; Pall Melsted; Gudmundur L Norddahl; Jona Saemundsdottir; Asgeir Sigurdsson; Patrick Sulem; Arna B Agustsdottir; Berglind Eiriksdottir; Run Fridriksdottir; Elisabet E Gardarsdottir; Gudmundur Georgsson; Olafia S Gretarsdottir; Kjartan R Gudmundsson; Thora R Gunnarsdottir; Arnaldur Gylfason; Hilma Holm; Brynjar O Jensson; Asl…
EPI_ISL_417865	hCoV-19/Iceland/80/2020	Europe / Iceland / Reykjavik	2020-03-09	The National University Hospital of Iceland	deCODE genetics	Daniel F Gudbjartsson; Agnar Helgason; Hakon Jonsson; Olafur T Magnusson; Pall Melsted; Gudmundur L Norddahl; Jona Saemundsdottir; Asgeir Sigurdsson; Patrick Sulem; Arna B Agustsdottir; Berglind Eiriksdottir; Run Fridriksdottir; Elisabet E Gardarsdottir; Gudmundur Georgsson; Olafia S Gretarsdottir; Kjartan R Gudmundsson; Thora R Gunnarsdottir; Arnaldur Gylfason; Hilma Holm; Brynjar O Jensson; Asl…
EPI_ISL_417866	hCoV-19/Iceland/81/2020	Europe / Iceland / Reykjavik	2020-03-09	The National University Hospital of Iceland	deCODE genetics	Daniel F Gudbjartsson; Agnar Helgason; Hakon Jonsson; Olafur T Magnusson; Pall Melsted; Gudmundur L Norddahl; Jona Saemundsdottir; Asgeir Sigurdsson; Patrick Sulem; Arna B Agustsdottir; Berglind Eiriksdottir; Run Fridriksdottir; Elisabet E Gardarsdottir; Gudmundur Georgsson; Olafia S Gretarsdottir; Kjartan R Gudmundsson; Thora R Gunnarsdottir; Arnaldur Gylfason; Hilma Holm; Brynjar O Jensson; Asl…
EPI_ISL_417872	hCoV-19/Iceland/90/2020	Europe / Iceland / Reykjavik	2020-03-10	The National University Hospital of Iceland	deCODE genetics	Daniel F Gudbjartsson; Agnar Helgason; Hakon Jonsson; Olafur T Magnusson; Pall Melsted; Gudmundur L Norddahl; Jona Saemundsdottir; Asgeir Sigurdsson; Patrick Sulem; Arna B Agustsdottir; Berglind Eiriksdottir; Run Fridriksdottir; Elisabet E Gardarsdottir; Gudmundur Georgsson; Olafia S Gretarsdottir; Kjartan R Gudmundsson; Thora R Gunnarsdottir; Arnaldur Gylfason; Hilma Holm; Brynjar O Jensson; Asl…
EPI_ISL_417873	hCoV-19/Iceland/91/2020	Europe / Iceland / Reykjavik	2020-03-10	The National University Hospital of Iceland	deCODE genetics	Daniel F Gudbjartsson; Agnar Helgason; Hakon Jonsson; Olafur T Magnusson; Pall Melsted; Gudmundur L Norddahl; Jona Saemundsdottir; Asgeir Sigurdsson; Patrick Sulem; Arna B Agustsdottir; Berglind Eiriksdottir; Run Fridriksdottir; Elisabet E Gardarsdottir; Gudmundur Georgsson; Olafia S Gretarsdottir; Kjartan R Gudmundsson; Thora R Gunnarsdottir; Arnaldur Gylfason; Hilma Holm; Brynjar O Jensson; Asl…
EPI_ISL_417877	hCoV-19/Slovakia/SK-BMC1/2020	Europe / Slovakia / Kostoliste	2020-03-06	Institute of Virology, Biomedical Research Center of the Slovak Academy of Sciences, Bratislava; Public Health Authority of the Slovak Republic, Bratislava	Institute of Virology, Biomedical Research Center of the Slovak Academy of Sciences, Bratislava; Comenius University Science Park, Bratislava	Monika Slávikova, Martina Ličková, Sabina Fumačová Havlíková, Juraj Koči, Juraj Kopáček, Elena Tichá, Edita Staroňová, Jaroslav Budiš, Werner Krampl, Miroslav Böhmer, Diana Rusňáková, Tomáš Szemeš, Boris Klempa
EPI_ISL_417878	hCoV-19/Slovakia/SK-BMC2/2020	Europe / Slovakia / Bratislava	2020-03-07	Institute of Virology, Biomedical Research Center of the Slovak Academy of Sciences, Bratislava; Public Health Authority of the Slovak Republic, Bratislava	Institute of Virology, Biomedical Research Center of the Slovak Academy of Sciences, Bratislava; Comenius University Science Park, Bratislava	Monika Slávikova, Martina Ličková, Sabina Fumačová Havlíková, Juraj Koči, Juraj Kopáček, Elena Tichá, Edita Staroňová, Jaroslav Budiš, Werner Krampl, Miroslav Böhmer, Diana Rusňáková, Tomáš Szemeš, Boris Klempa
EPI_ISL_417879	hCoV-19/Slovakia/SK-BMC5/2020	Europe / Slovakia / Kosice	2020-03-06	Institute of Virology, Biomedical Research Center of the Slovak Academy of Sciences, Bratislava; Public Health Authority of the Slovak Republic, Bratislava	Institute of Virology, Biomedical Research Center of the Slovak Academy of Sciences, Bratislava; Comenius University Science Park, Bratislava	Monika Slávikova, Martina Ličková, Sabina Fumačová Havlíková, Juraj Koči, Juraj Kopáček, Elena Tichá, Edita Staroňová, Jaroslav Budiš, Werner Krampl, Miroslav Böhmer, Diana Rusňáková, Tomáš Szemeš, Boris Klempa
EPI_ISL_418001	hCoV-19/Portugal/PT0016/2020	Europe / Portugal	2020-03-10	ARS Algarve - Laboratório Laura Ayres	Instituto Nacional de Saude (INSA)	Guiomar et al
EPI_ISL_418002	hCoV-19/Portugal/PT0017/2020	Europe / Portugal	2020-03-11	CHU Coimbra	Instituto Nacional de Saude (INSA)	Guiomar et al
EPI_ISL_418003	hCoV-19/Portugal/PT0018/2020	Europe / Portugal	2020-03-10	H Braga	Instituto Nacional de Saude (INSA)	Guiomar et al
EPI_ISL_418004	hCoV-19/Portugal/PT0019/2020	Europe / Portugal	2020-03-12	ARS Algarve - Laboratório Laura Ayres	Instituto Nacional de Saude (INSA)	Guiomar et al
EPI_ISL_418005	hCoV-19/Portugal/PT0020/2020	Europe / Portugal	2020-03-12	CHU Coimbra - Pediátrico	Instituto Nacional de Saude (INSA)	Guiomar et al
EPI_ISL_418006	hCoV-19/Portugal/PT0021/2020	Europe / Portugal	2020-03-13	CHBarreiro Montijo	Instituto Nacional de Saude (INSA)	Guiomar et al
EPI_ISL_418007	hCoV-19/Portugal/PT0022/2020	Europe / Portugal	2020-03-13	H Braga	Instituto Nacional de Saude (INSA)	Guiomar et al
EPI_ISL_418008	hCoV-19/Portugal/PT0023/2020	Europe / Portugal	2020-03-13	H Braga	Instituto Nacional de Saude (INSA)	Guiomar et al
EPI_ISL_418010	hCoV-19/Portugal/PT0025/2020	Europe / Portugal	2020-03-03	CHULC - H Curry Cabral	Instituto Nacional de Saude (INSA)	Guiomar et al
EPI_ISL_418011	hCoV-19/Portugal/PT0026/2020	Europe / Portugal	2020-03-04	CHULC - H Curry Cabral	Instituto Nacional de Saude (INSA)	Guiomar et al
EPI_ISL_418012	hCoV-19/Portugal/PT0027/2020	Europe / Portugal	2020-03-06	CHULC - H Curry Cabral	Instituto Nacional de Saude (INSA)	Guiomar et al
EPI_ISL_418013	hCoV-19/Portugal/PT0028/2020	Europe / Portugal	2020-03-07	CHULC - H Curry Cabral	Instituto Nacional de Saude (INSA)	Guiomar et al
EPI_ISL_418014	hCoV-19/Portugal/PT0029/2020	Europe / Portugal	2020-03-09	CHULC - H Curry Cabral	Instituto Nacional de Saude (INSA)	Guiomar et al
EPI_ISL_418015	hCoV-19/Portugal/PT0030/2020	Europe / Portugal	2020-03-09	CHULC - H Curry Cabral	Instituto Nacional de Saude (INSA)	Guiomar et al
EPI_ISL_418016	hCoV-19/Portugal/PT0031/2020	Europe / Portugal	2020-03-10	CHULC - H Curry Cabral	Instituto Nacional de Saude (INSA)	Guiomar et al
EPI_ISL_418028	hCoV-19/USA/MN-UW243/2020	North America / USA / Minnesota	2020-03-13	UW Virology Lab	UW Virology Lab	Pavitra Roychoudhury, Hong Xie, Keith Jerome, Alexander Greninger
EPI_ISL_418036	hCoV-19/USA/MN-UW251/2020	North America / USA / Minnesota	2020-03-13	UW Virology Lab	UW Virology Lab	Pavitra Roychoudhury, Hong Xie, Keith Jerome, Alexander Greninger
EPI_ISL_418039	hCoV-19/USA/CT-UW254/2020	North America / USA / Connecticut	2020-03-13	UW Virology Lab	UW Virology Lab	Pavitra Roychoudhury, Hong Xie, Keith Jerome, Alexander Greninger
EPI_ISL_418042	hCoV-19/USA/MN-UW257/2020	North America / USA / Minnesota	2020-03-13	UW Virology Lab	UW Virology Lab	Pavitra Roychoudhury, Hong Xie, Keith Jerome, Alexander Greninger
EPI_ISL_418043	hCoV-19/USA/CT-UW258/2020	North America / USA / Connecticut	2020-03-14	UW Virology Lab	UW Virology Lab	Pavitra Roychoudhury, Hong Xie, Keith Jerome, Alexander Greninger
EPI_ISL_418044	hCoV-19/USA/CT-UW259/2020	North America / USA / Connecticut	2020-03-14	UW Virology Lab	UW Virology Lab	Pavitra Roychoudhury, Hong Xie, Keith Jerome, Alexander Greninger
EPI_ISL_418045	hCoV-19/USA/CT-UW260/2020	North America / USA / Connecticut	2020-03-14	UW Virology Lab	UW Virology Lab	Pavitra Roychoudhury, Hong Xie, Keith Jerome, Alexander Greninger
EPI_ISL_418049	hCoV-19/USA/MN-UW264/2020	North America / USA / Minnesota	2020-03-13	UW Virology Lab	UW Virology Lab	Pavitra Roychoudhury, Hong Xie, Keith Jerome, Alexander Greninger
EPI_ISL_418051	hCoV-19/USA/MN-UW266/2020	North America / USA / Minnesota	2020-03-13	UW Virology Lab	UW Virology Lab	Pavitra Roychoudhury, Hong Xie, Keith Jerome, Alexander Greninger
EPI_ISL_418056	hCoV-19/USA/CT-UW271/2020	North America / USA / Connecticut	2020-03-13	UW Virology Lab	UW Virology Lab	Pavitra Roychoudhury, Hong Xie, Keith Jerome, Alexander Greninger
EPI_ISL_418057	hCoV-19/USA/CT-UW272/2020	North America / USA / Connecticut	2020-03-13	UW Virology Lab	UW Virology Lab	Pavitra Roychoudhury, Hong Xie, Keith Jerome, Alexander Greninger
EPI_ISL_418058	hCoV-19/USA/CT-UW273/2020	North America / USA / Connecticut	2020-03-13	UW Virology Lab	UW Virology Lab	Pavitra Roychoudhury, Hong Xie, Keith Jerome, Alexander Greninger
EPI_ISL_418144	hCoV-19/Wales/PHWC-240E8/2020	Europe / United Kingdom / Wales	2020-03-14	Wales Specialist Virology Centre	Public Health Wales Microbiology Cardiff	Catherine Moore, Joanne Watkins, Sally Corden, Sara Rey, Matt Bull, Tom Connor
[truncated: 2,004 more rows]
